# Supplementary material for: The DNA repair protein SHPRH is a nucleosome-stimulated ATPase and a nucleosome-E3 ubiquitin ligase
Source: Epigenetics Chromatin. 2019 Aug 21;12:52. doi: 10.1186/s13072-019-0294-5 (PMC6702750; doi:10.1186/s13072-019-0294-5)
Supplement: Supplementary file 1 — Additional file 1. List of histone peptides and ubiquitination sites identified by performing mass spectrometry analyses of ubiquitination reactions using SHPRH, UBE2D1 and recombinant nucleosomes. [file 13072_2019_294_MOESM1_ESM.xls]

## Sheet: Recombinant nucleosome 1
Checked	Confidence	Annotated Sequence	Modifications	Modifications in Master Proteins	Contaminant	# Protein Groups	# Proteins	# PSMs	Master Protein Accessions	Positions in Master Proteins	# Missed Cleavages	Theo. MH+ [Da]	# Razor Quan Results	Abundance: F1: Sample	Quan Info	Found in Sample: [S1] F1: Sample	Confidence (by Search Engine): MS Amanda 2.0	Confidence (by Search Engine): Sequest HT	XCorr (by Search Engine): Sequest HT	Amanda Score (by Search Engine): MS Amanda 2.0	Top Apex RT [min]
TRUE	High	[R].VTIAQGGVLPNIQAVLLPK.[K]			FALSE	1	1	6	histone_H2A_type_1-C	histone_H2A_type_1-C [100-118]	0	1931.17	0	470612		High	High	High	5.23	495.31	47.88
TRUE	High	[R].VTIAQGGVLPNIQAVLLPKK.[T]			FALSE	1	1	2	histone_H2A_type_1-C	histone_H2A_type_1-C [100-119]	1	2059.26	0		No Quan Values	High	High	High	5.15	399.28
TRUE	High	[R].VTIAQGGVLPNIQAVLLPKKTESHHK.[A]			FALSE	1	1	6	histone_H2A_type_1-C	histone_H2A_type_1-C [100-125]	2	2778.6	0	958320		High	High	High	6.56	454.13	40.67
TRUE	High	[R].VTIAQGGVLPNIQAVLLPKKTESHHK.[A]	1xGG [K]		FALSE	1	1	5	histone_H2A_type_1-C	histone_H2A_type_1-C [100-125]	2	2892.64	0	85564.6		High	High	High	7.39	502.4	40.4
TRUE	High	[R].HLQLAIRNDEELNK.[L]			FALSE	1	1	4	histone_H2A_type_1-C	histone_H2A_type_1-C [82-95]	1	1692.9	0	4.68315e+06		High	High	High	5.06	505.35	34.18
TRUE	High	[R].HLQLAIRNDEELNK.[L]	1xDeamidated [N13]		FALSE	1	1	1	histone_H2A_type_1-C	histone_H2A_type_1-C [82-95]	1	1693.89	0		Not Reliable	High	n/a	High	4.6
TRUE	High	[R].HLQLAIRNDEELNKLLGR.[V]			FALSE	1	1	4	histone_H2A_type_1-C	histone_H2A_type_1-C [82-99]	2	2132.19	0	1.05885e+06		High	High	High	5.81	448.79	39.8
TRUE	High	[K].AMGIMNSFVNDIFER.[I]			FALSE	1	1	2	histone_H2B_type_1-N	histone_H2B_type_1-N [58-72]	0	1743.82	0	597572		High	High	Medium	3	331.31	48.4
TRUE	High	[R].LLLPGELAKHAVSEGTK.[A]			FALSE	1	1	4	histone_H2B_type_1-N	histone_H2B_type_1-N [100-116]	1	1763.01	0	864835		High	High	High	3.4	420.24	38.02
TRUE	High	[R].LLLPGELAKHAVSEGTK.[A]	1xGG [K9]		FALSE	1	1	2	histone_H2B_type_1-N	histone_H2B_type_1-N [100-116]	1	1877.05	0	197400		High	High	High	4.82	386.07	38.23
TRUE	High	[-].PEPAKSAPAPK.[K]	1xGG [K5]		FALSE	1	1	2	histone_H2B_type_1-N	histone_H2B_type_1-N [1-11]	1	1206.65	0		No Quan Values	High	High	Medium	2.24	213.96
TRUE	High	[R].STITSREIQTAVR.[L]			FALSE	1	1	2	histone_H2B_type_1-N	histone_H2B_type_1-N [87-99]	1	1461.8	0	94719.1		High	High	High	3.78	408.22	32.8
TRUE	High	[K].VLKQVHPDTGISSK.[A]			FALSE	1	1	4	histone_H2B_type_1-N	histone_H2B_type_1-N [44-57]	1	1508.84	0	834837		High	High	High	4.86	450.77	29.84
TRUE	High	[K].VLKQVHPDTGISSK.[A]	1xDeamidated [Q4]		FALSE	1	1	1	histone_H2B_type_1-N	histone_H2B_type_1-N [44-57]	1	1509.83	0		Not Reliable	High	n/a	High	4.85
TRUE	High	[K].VLKQVHPDTGISSK.[A]	1xGG [K3]		FALSE	1	1	2	histone_H2B_type_1-N	histone_H2B_type_1-N [44-57]	1	1622.89	0		No Quan Values	High	High	High	4.62	368
TRUE	High	[K].AMGIMNSFVNDIFER.[I]	1xOxidation [M]		FALSE	1	1	4	histone_H2B_type_1-N	histone_H2B_type_1-N [58-72]	0	1759.81	0	181315		High	n/a	High	3.68		46.83
TRUE	High	[K].AMGIMNSFVNDIFER.[I]	2xOxidation [M2; M5]		FALSE	1	1	3	histone_H2B_type_1-N	histone_H2B_type_1-N [58-72]	0	1775.81	0	49360.9		High	n/a	High	3.48		48.45
TRUE	High	[H].AVSEGTKAVTKYTSSK.[-]			FALSE	1	1	1	histone_H2B_type_1-N	histone_H2B_type_1-N [110-125]	2	1656.88	0		No Quan Values	High	n/a	High	4.11
TRUE	High	[K].HAVSEGTKAVTKYTSSK.[-]			FALSE	1	1	2	histone_H2B_type_1-N	histone_H2B_type_1-N [109-125]	2	1793.94	0	70827.3		High	High	High	7.06	621.64	29.12
TRUE	High	[K].HAVSEGTKAVTKYTSSK.[-]	2xGG [K8; K12]		FALSE	1	1	1	histone_H2B_type_1-N	histone_H2B_type_1-N [109-125]	2	2022.03	0	4830.7		High	High	Low	2.72	224.58	29.61
TRUE	High	[R].KESYSVYVYK.[V]			FALSE	1	1	2	histone_H2B_type_1-N	histone_H2B_type_1-N [34-43]	1	1265.64	0	2333822		High	High	High	4.02	369.59	33.37
TRUE	High	[K].HAVSEGTKAVTKYTSSK.[-]	1xGG [K8]		FALSE	1	1	2	histone_H2B_type_1-N	histone_H2B_type_1-N [109-125]	2	1907.98	0		No Quan Values	High	High	Medium	3.12	375.58
TRUE	Medium	[M].NSFVNDIFER.[I]			FALSE	1	1	1	histone_H2B_type_1-N	histone_H2B_type_1-N [63-72]	0	1240.6	0	19140.2		Medium	n/a	Medium	2.32		42.11
TRUE	Medium	[L].LPGELAKHAVSEGTK.[A]			FALSE	1	1	1	histone_H2B_type_1-N	histone_H2B_type_1-N [102-116]	1	1536.84	0	73650.4		Medium	n/a	Medium	3.03		38.01
TRUE	Medium	[K].AMGIMNSFVNDIFER.[I]	1xDeamidated [N6]; 2xOxidation [M2; M5]		FALSE	1	1	1	histone_H2B_type_1-N	histone_H2B_type_1-N [58-72]	0	1776.79	0		No Quan Values	Medium	n/a	Medium	2.36
TRUE	Medium	[K].AMGIMNSFVNDIFER.[I]	1xDeamidated [N6]; 1xOxidation [M2]		FALSE	1	1	1	histone_H2B_type_1-N	histone_H2B_type_1-N [58-72]	0	1760.8	0		No Quan Values	Medium	n/a	Medium	2.84
TRUE	High	[R].LVREIAQDFKTDLR.[F]			FALSE	1	1	4	histone_H3.1	histone_H3.1 [70-83]	2	1703.94	0	694530		High	High	High	5.2	533.09	37.66
TRUE	High	[R].PGTVALREIR.[R]			FALSE	1	1	1	histone_H3.1	histone_H3.1 [43-52]	1	1111.66	0	2379927		High	n/a	High	3.54		33.1
TRUE	High	[R].VTIMPKDIQLAR.[R]			FALSE	1	1	2	histone_H3.1	histone_H3.1 [117-128]	1	1384.8	0	730212		High	High	Medium	3	317.03	38.09
TRUE	High	[R].VTIMPKDIQLAR.[R]	1xGG [K6]		FALSE	1	1	1	histone_H3.1	histone_H3.1 [117-128]	1	1498.84	0	128773		High	High	Low	2.58	253.56	38.27
TRUE	High	[R].VTIMPKDIQLARR.[I]			FALSE	1	1	2	histone_H3.1	histone_H3.1 [117-129]	2	1540.9	0	95079.5		High	High	High	4.36	340.3	36.05
TRUE	High	[R].YRPGTVALR.[E]			FALSE	1	1	2	histone_H3.1	histone_H3.1 [41-49]	0	1032.59	0	289513		High	High	Medium	2.52	261.42	31.69
TRUE	High	[R].YRPGTVALREIR.[R]			FALSE	1	1	2	histone_H3.1	histone_H3.1 [41-52]	1	1430.82	0	803279		High	High	Medium	2.9	251.57	32.99
TRUE	High	[R].KSAPATGGVKKPHR.[Y]	2xGG [K1; K]		FALSE	1	1	3	histone_H3.1	histone_H3.1 [27-40]	2	1661.92	0	7654.77		High	High	High	4.43	520.36	25.37
TRUE	High	[R].EIAQDFKTDLR.[F]			FALSE	1	1	2	histone_H3.1	histone_H3.1 [73-83]	1	1335.69	0	1.18926e+06		High	High	High	3.19	289.76	35.4
TRUE	High	[R].YRPGTVALREIRR.[Y]			FALSE	1	1	2	histone_H3.1	histone_H3.1 [41-53]	2	1586.92	0	137864		High	High	Medium	3.22	174.13	31.87
TRUE	High	[R].KQLATKAAR.[K]	2xGG [K1; K6]		FALSE	1	1	4	histone_H3.1	histone_H3.1 [18-26]	2	1214.7	0	18178.7		High	High	Medium	2.34	256.43	25.56
TRUE	High	[R].KSAPATGGVKKPHR.[Y]	1xGG [K]		FALSE	1	1	4	histone_H3.1	histone_H3.1 [27-40]	2	1547.88	0	13592.7		High	High	High	4.66	457.59	25.16
TRUE	Medium	[P].GTVALREIR.[R]			FALSE	1	1	2	histone_H3.1	histone_H3.1 [44-52]	1	1014.61	0	1.42368e+06		Medium	n/a	Medium	2.57		33.09
TRUE	Medium	[V].TIMPKDIQLAR.[R]			FALSE	1	1	1	histone_H3.1	histone_H3.1 [118-128]	1	1285.73	0	91319.4		Medium	n/a	Medium	2.1		38.09
TRUE	High	[R].KVLRDNIQGITKPAIR.[R]			FALSE	1	1	2	histone_H4c/H4e	histone_H4c/H4e [20-35]	2	1822.1	0	171847		High	High	High	6.35	595.79	33.25
TRUE	High	[R].ISGLIYEETR.[G]			FALSE	1	1	2	histone_H4c/H4e	histone_H4c/H4e [46-55]	0	1180.62	0	3.04383e+06		High	High	High	3.52	279.3	37.42
TRUE	High	[R].KTVTAMDVVYALKR.[Q]	1xOxidation [M6]		FALSE	1	1	2	histone_H4c/H4e	histone_H4c/H4e [79-92]	2	1610.89	0	391475		High	n/a	High	6.28		36.59
TRUE	High	[R].KTVTAMDVVYALKR.[Q]	1xGG [K13]		FALSE	1	1	2	histone_H4c/H4e	histone_H4c/H4e [79-92]	2	1708.94	0	95609.5		High	High	High	3.91	383.29	39.9
TRUE	High	[R].DNIQGITKPAIR.[R]			FALSE	1	1	2	histone_H4c/H4e	histone_H4c/H4e [24-35]	0	1325.75	0	895945		High	High	Medium	3.12	294.41	34.17
TRUE	High	[R].GGVKRISGLIYEETR.[G]			FALSE	1	1	2	histone_H4c/H4e	histone_H4c/H4e [41-55]	2	1677.93	0	97529.2		High	High	High	4.51	440.67	35.02
TRUE	High	[R].GVLKVFLENVIR.[D]			FALSE	1	1	2	histone_H4c/H4e	histone_H4c/H4e [56-67]	1	1386.85	0	31084.1		High	High	Medium	3.02	370.23	45.93
TRUE	High	[R].KTVTAMDVVYALKR.[Q]			FALSE	1	1	4	histone_H4c/H4e	histone_H4c/H4e [79-92]	2	1594.9	0	2.91573e+06		High	High	High	6.07	431.67	39.2
TRUE	Medium	[R].DNIQGITKPAIR.[R]	1xDeamidated [Q4]		FALSE	1	1	1	histone_H4c/H4e	histone_H4c/H4e [24-35]	0	1326.74	0		No Quan Values	Medium	n/a	Medium	2.78

## Sheet: Recombinant nucleosome 2
Checked	Confidence	Annotated Sequence	Modifications	Modifications in Master Proteins	Contaminant	# Protein Groups	# Proteins	# PSMs	Master Protein Accessions	Positions in Master Proteins	# Missed Cleavages	Theo. MH+ [Da]	# Razor Quan Results	Abundance: F1: Sample	Quan Info	Found in Sample: [S1] F1: Sample	Confidence (by Search Engine): MS Amanda 2.0	Confidence (by Search Engine): Sequest HT	XCorr (by Search Engine): Sequest HT	Amanda Score (by Search Engine): MS Amanda 2.0	Top Apex RT [min]
TRUE	High	[R].VTIAQGGVLPNIQAVLLPK.[K]			FALSE	1	1	4	histone_H2A_type_1-C	histone_H2A_type_1-C [100-118]	0	1931.17	0	117486		High	High	High	4.31	388.92	45.86
TRUE	High	[R].VTIAQGGVLPNIQAVLLPKK.[T]			FALSE	1	1	2	histone_H2A_type_1-C	histone_H2A_type_1-C [100-119]	1	2059.26	0		No Quan Values	High	High	High	5.74	433.09
TRUE	High	[R].HLQLAIRNDEELNK.[L]			FALSE	1	1	4	histone_H2A_type_1-C	histone_H2A_type_1-C [82-95]	1	1692.9	0	3.94265e+06		High	High	High	5.76	507.18	32.21
TRUE	High	[R].HLQLAIRNDEELNKLLGR.[V]			FALSE	1	1	4	histone_H2A_type_1-C	histone_H2A_type_1-C [82-99]	2	2132.19	0	2212243		High	High	High	4.94	368.63	37.68
TRUE	High	[R].LLLPGELAKHAVSEGTK.[A]			FALSE	1	1	2	histone_H2B_type_1-N	histone_H2B_type_1-N [100-116]	1	1763.01	0	1.014e+06		High	High	High	4.49	414.88	36.01
TRUE	High	[K].VLKQVHPDTGISSK.[A]			FALSE	1	1	4	histone_H2B_type_1-N	histone_H2B_type_1-N [44-57]	1	1508.84	0	691002		High	High	High	5.04	438.41	27.9
TRUE	High	[K].VLKQVHPDTGISSKAMGIMNSFVNDIFER.[I]	1xGG [K14]		FALSE	1	1	2	histone_H2B_type_1-N	histone_H2B_type_1-N [44-72]	2	3347.69	0	16556.3		High	High	High	5.83	460.17	44.4
TRUE	High	[K].AMGIMNSFVNDIFER.[I]			FALSE	1	1	6	histone_H2B_type_1-N	histone_H2B_type_1-N [58-72]	0	1743.82	0	640634		High	High	High	3.91	351.97	46.25
TRUE	High	[K].AMGIMNSFVNDIFER.[I]	1xOxidation [M5]		FALSE	1	1	1	histone_H2B_type_1-N	histone_H2B_type_1-N [58-72]	0	1759.81	0	62665.3		High	n/a	High	4.21		43.09
TRUE	High	[K].AMGIMNSFVNDIFER.[I]	1xDeamidated [N6]		FALSE	1	1	2	histone_H2B_type_1-N	histone_H2B_type_1-N [58-72]	0	1744.8	0		No Quan Values	High	n/a	High	2.97
TRUE	High	[R].STITSREIQTAVR.[L]			FALSE	1	1	2	histone_H2B_type_1-N	histone_H2B_type_1-N [87-99]	1	1461.8	0	70404.4		High	High	High	4.02	434.09	30.94
TRUE	High	[K].RVTIMPKDIQLAR.[R]			FALSE	1	1	2	histone_H3.1	histone_H3.1 [116-128]	2	1540.9	0	34140.4		High	High	High	4.13	273.94	34.14
TRUE	High	[R].VTIMPKDIQLAR.[R]			FALSE	1	1	2	histone_H3.1	histone_H3.1 [117-128]	1	1384.8	0	966307		High	High	High	3.22	325.97	36.17
TRUE	High	[R].KSAPATGGVKKPHR.[Y]	2xGG [K1; K]		FALSE	1	1	4	histone_H3.1	histone_H3.1 [27-40]	2	1661.92	0	5623.46		High	High	High	4.17	479.87	23.28
TRUE	High	[R].KSAPATGGVKKPHR.[Y]	1xGG [K10]		FALSE	1	1	1	histone_H3.1	histone_H3.1 [27-40]	2	1547.88	0	2977.77		High	High	Low	1.78	207.09	23.23
TRUE	High	[R].YRPGTVALR.[E]			FALSE	1	1	2	histone_H3.1	histone_H3.1 [41-49]	0	1032.59	0	206509		High	High	High	2.55	240.67	29.74
TRUE	High	[R].YRPGTVALREIR.[R]			FALSE	1	1	2	histone_H3.1	histone_H3.1 [41-52]	1	1430.82	0	138209		High	High	High	2.98	258.31	30.95
TRUE	Medium	[R].PGTVALREIR.[R]			FALSE	1	1	1	histone_H3.1	histone_H3.1 [43-52]	1	1111.66	0	985813		Medium	n/a	Medium	2.46		31.18
TRUE	Medium	[P].GTVALREIR.[R]			FALSE	1	1	1	histone_H3.1	histone_H3.1 [44-52]	1	1014.61	0	22718.3		Medium	n/a	Medium	2.23		30.42
TRUE	High	[R].LVREIAQDFKTDLR.[F]			FALSE	1	1	2	histone_H3.1	histone_H3.1 [70-83]	2	1703.94	0	463162		High	High	High	4.7	487.11	35.4
TRUE	High	[R].EIAQDFKTDLR.[F]			FALSE	1	1	2	histone_H3.1	histone_H3.1 [73-83]	1	1335.69	0	1.46846e+06		High	High	High	3.57	288.66	33.46
TRUE	High	[R].KVLRDNIQGITKPAIR.[R]			FALSE	1	1	2	histone_H4c/H4e	histone_H4c/H4e [20-35]	2	1822.1	0	219337		High	High	High	5.05	553.82	31.17
TRUE	High	[R].DNIQGITKPAIR.[R]			FALSE	1	1	2	histone_H4c/H4e	histone_H4c/H4e [24-35]	0	1325.75	0	1.46266e+06		High	High	High	3.27	294.32	32.31
TRUE	High	[K].RISGLIYEETR.[G]			FALSE	1	1	2	histone_H4c/H4e	histone_H4c/H4e [45-55]	1	1336.72	0	62577.3		High	High	High	4.16	338.14	33.2
TRUE	High	[R].ISGLIYEETR.[G]			FALSE	1	1	2	histone_H4c/H4e	histone_H4c/H4e [46-55]	0	1180.62	0	3711974		High	High	High	3.48	279.38	35.4
TRUE	High	[R].GVLKVFLENVIR.[D]			FALSE	1	1	2	histone_H4c/H4e	histone_H4c/H4e [56-67]	1	1386.85	0	356709		High	High	High	2.79	284.71	42.34
TRUE	High	[R].KTVTAMDVVYALKR.[Q]	1xOxidation [M6]		FALSE	1	1	1	histone_H4c/H4e	histone_H4c/H4e [79-92]	2	1610.89	0	463720		High	n/a	High	5.58		34.66
