# Supplementary material for: The DNA repair protein SHPRH is a nucleosome-stimulated ATPase and a nucleosome-E3 ubiquitin ligase
Source: Epigenetics Chromatin. 2019 Aug 21;12:52. doi: 10.1186/s13072-019-0294-5 (PMC6702750; doi:10.1186/s13072-019-0294-5)
Supplement: Supplementary file 3 — Additional file 3. Sites of SHPRH self-ubiquitination which were identified by mass spectrometry analyses of ubiquitination reactions using SHPRH and UBE2D1, in the presence of nucleosomes. [file 13072_2019_294_MOESM3_ESM.xls]

## Sheet: Tab 1
Recombinant SHPRH (purified from Sf9 cells)
Checked	Confidence	Annotated Sequence	Modifications	Modifications in Master Proteins	Contaminant	# Protein Groups	# Proteins	# PSMs	Master Protein Accessions	Positions in Master Proteins	# Missed Cleavages	Theo. MH+ [Da]	# Razor Quan Results	Abundances (Grouped): Sample	Abundances (Grouped) CV [%]: Sample	Quan Info	Found in Sample: [S1] F1: Sample	Found in Sample: [S2] F2: Sample	Found in Sample: [S3] F3: Sample	Found in Sample: [S4] F4: Sample	Found in Sample: [S5] F5: Sample	Found in Sample: [S6] F6: Sample	Found in Sample: [S7] F7: Sample	Confidence (by Search Engine): MS Amanda 2.0	Confidence (by Search Engine): Sequest HT	XCorr (by Search Engine): Sequest HT	Amanda Score (by Search Engine): MS Amanda 2.0	Top Apex RT [min]
TRUE	High	[K].ADELFTEYESK.[L]			FALSE	1	1	22	SHPRH	SHPRH [1246-1256]	0	1331.6	0	1.69313e+06	78.4		High	Peak Found	High	High	High	Not Found	High	High	High	3.42	342.6	80.13
TRUE	High	[L].NDKAVATSQLQKK.[L]			FALSE	1	1	1	SHPRH	SHPRH [1394-1406]	2	1430.8	0	25884.5			High	Not Found	Not Found	Not Found	Not Found	Not Found	Not Found	n/a	High	3.28		45.67
TRUE	High	[L].NDKAVATSQLQKK.[L]	1xDeamidated [N1]		FALSE	1	1	1	SHPRH	SHPRH [1394-1406]	2	1431.78	0	22678.4	58.21		High	Not Found	Not Found	Not Found	Peak Found	Not Found	Not Found	n/a	High	3.09		50.89
TRUE	High	[R].NEITSNYK.[Q]	1xDeamidated [N]		FALSE	1	1	8	SHPRH	SHPRH [1164-1171]	0	969.452	0	2075.7	222.44		Peak Found	Peak Found	Not Found	Peak Found	High	Not Found	Peak Found	n/a	High	3.43		36.35
TRUE	High	[R].NEITSNYK.[Q]	2xDeamidated [N1; N6]		FALSE	1	1	1	SHPRH	SHPRH [1164-1171]	0	970.436	0			Not Reliable	Not Found	Not Found	Not Found	Not Found	High	Not Found	Not Found	n/a	High	2.85
TRUE	High	[K].NPQHLYSFIAK.[I]			FALSE	1	1	4	SHPRH	SHPRH [888-898]	0	1317.69	0	45291.7	102.18		High	Not Found	Medium	Not Found	Medium	Not Found	Not Found	Medium	High	3.3	109.09	50.7
TRUE	High	[R].NRVSAVDELAMATE.[R]	1xOxidation [M11]		FALSE	1	1	3	SHPRH	SHPRH [1347-1360]	1	1521.72	0	7046.39	78.83		High	Not Found	Not Found	Not Found	Not Found	Not Found	Peak Found	n/a	High	2.98		79.19
TRUE	High	[R].NRVSAVDELAMATER.[L]			FALSE	1	1	5	SHPRH	SHPRH [1347-1361]	1	1661.83	0	4279.24	76.21		Peak Found	Not Found	Not Found	Not Found	Not Found	Medium	High	Medium	High	4.38	142.9	81.34
TRUE	High	[R].NRVSAVDELAMATER.[L]	1xOxidation [M11]		FALSE	1	1	24	SHPRH	SHPRH [1347-1361]	1	1677.82	0	195770	132.95		High	Medium	High	Not Found	Medium	Not Found	High	n/a	High	5		50.22
TRUE	High	[R].NRVSAVDELAMATER.[L]	1xDeamidated [N1]; 1xOxidation [M11]		FALSE	1	1	12	SHPRH	SHPRH [1347-1361]	1	1678.81	0	74312.3	142.78		High	Medium	Medium	Not Found	Peak Found	Not Found	Peak Found	n/a	High	4.07		59.54
TRUE	High	[R].NVIESATVC.[H]	1xCarbamidomethyl [C9]; 1xDeamidated [N1]		FALSE	1	1	2	SHPRH	SHPRH [1221-1229]	0	993.456	0	9684.33			Not Found	Not Found	Not Found	Not Found	High	Not Found	Not Found	n/a	High	3.22		65.73
TRUE	High	[R].NVIESATVCHLRPAR.[L]	1xCarbamidomethyl [C9]		FALSE	1	1	4	SHPRH	SHPRH [1221-1235]	0	1722.91	0	130703	130.47		High	Not Found	High	Not Found	Not Found	Not Found	Not Found	High	High	3.34	246.16	40.98
TRUE	High	[C].PATSDSGITDVAMSK.[S]			FALSE	1	1	2	SHPRH	SHPRH [602-616]	0	1479.7	0	15741.9			Not Found	Not Found	Not Found	Not Found	Not Found	Not Found	High	n/a	High	4.92		61.52
TRUE	High	[C].PATSDSGITDVAMSK.[S]	1xOxidation [M13]		FALSE	1	1	14	SHPRH	SHPRH [602-616]	0	1495.69	0	37998.5	122.17		High	Peak Found	Medium	Peak Found	High	Peak Found	High	n/a	High	4.95		49.18
TRUE	High	[N].PDSQGHCPATSDSGITDVAMSK.[S]	1xCarbamidomethyl [C7]; 1xOxidation [M20]		FALSE	1	1	5	SHPRH	SHPRH [595-616]	0	2276.98	0	25024.7	125.03		High	High	Not Found	Not Found	Not Found	Not Found	Not Found	n/a	High	4.73		49.58
TRUE	High	[D].PESEPEGQDIDELYHFVK.[Q]			FALSE	1	1	1	SHPRH	SHPRH [264-281]	0	2131.98	0	3533.72	144.31		Peak Found	Peak Found	Not Found	Not Found	Peak Found	Not Found	High	n/a	High	4.64		110.16
TRUE	High	[N].PPVLHIIEPHEVEQNR.[I]			FALSE	1	1	5	SHPRH	SHPRH [1374-1389]	0	1907.01	0	85980	122.22		High	Not Found	High	Peak Found	Not Found	Peak Found	Not Found	n/a	High	5.85		51.93
TRUE	High	[N].PPVLHIIEPHEVEQNRIK.[L]			FALSE	1	1	4	SHPRH	SHPRH [1374-1391]	1	2148.19	0	332411	100.75		High	Not Found	High	Not Found	Not Found	Not Found	Not Found	n/a	High	4.77		51.53
TRUE	High	[D].PREPKPNPPVLHIIEPHEVEQNR.[I]			FALSE	1	1	10	SHPRH	SHPRH [1367-1389]	1	2725.45	0	312227	135.34		High	Not Found	High	Not Found	Not Found	Not Found	Not Found	n/a	High	6.01		49.38
TRUE	High	[D].PREPKPNPPVLHIIEPHEVEQNR.[I]	1xDeamidated [N7]; 1xGG [K5]		FALSE	1	1	1	SHPRH	SHPRH [1367-1389]	1	2840.48	0	337971			Not Found	Not Found	High	Not Found	Not Found	Not Found	Not Found	n/a	High	2.65		53.11
TRUE	High	[L].NDKAVATSQLQK.[K]	1xDeamidated [N1]		FALSE	1	1	1	SHPRH	SHPRH [1394-1405]	1	1303.69	0	36752.5	120.3		High	Peak Found	Not Found	Not Found	Not Found	Not Found	Not Found	n/a	High	3.05		61.79
TRUE	High	[D].PREPKPNPPVLHIIEPHEVEQNRIK.[L]			FALSE	1	1	1	SHPRH	SHPRH [1367-1391]	2	2966.63	0	11744.4	140.3		Not Found	Not Found	High	Not Found	Not Found	Not Found	Peak Found	n/a	High	2.9		49.97
TRUE	High	[L].NDKAVATSQLQK.[K]			FALSE	1	1	2	SHPRH	SHPRH [1394-1405]	1	1302.7	0	43063.9	131.99		High	Not Found	Not Found	Not Found	Not Found	Not Found	Peak Found	n/a	High	3.23		54.08
TRUE	High	[L].LNDKAVATSQLQKK.[L]			FALSE	1	1	3	SHPRH	SHPRH [1393-1406]	2	1543.88	0	205147	96.85		High	Not Found	Not Found	Not Found	Not Found	Not Found	Peak Found	n/a	High	3.08		45.53
TRUE	High	[M].IEDEEGLVDDR.[A]			FALSE	1	1	3	SHPRH	SHPRH [1273-1283]	0	1289.59	0	7718.69	61.84		Peak Found	Not Found	Not Found	Not Found	High	Not Found	Peak Found	n/a	High	3.86		54.93
TRUE	High	[D].LFTKETEELEDYKDDDDK.[-]			FALSE	1	1	1	SHPRH	SHPRH [1674-1691]	2	2233	0	7092.29			Not Found	Not Found	Not Found	Not Found	Not Found	Not Found	High	n/a	High	4.14		71.38
TRUE	High	[K].LGQLLYLTNLEK.[S]			FALSE	1	1	13	SHPRH	SHPRH [1407-1418]	0	1404.81	0	872539	161.09		High	High	High	Not Found	High	High	High	High	High	3.46	365.4	76.72
TRUE	High	[K].LGQLLYLTNLEK.[S]	1xDeamidated [N9]		FALSE	1	1	2	SHPRH	SHPRH [1407-1418]	0	1405.79	0	43452	78.15		High	Not Found	Not Found	Not Found	Not Found	Not Found	Peak Found	n/a	High	2.99		124.34
TRUE	High	[K].LGQLLYLTNLEKSQDK.[T]			FALSE	1	1	3	SHPRH	SHPRH [1407-1422]	1	1863.02	0	31178.6	136.42		High	Not Found	Medium	Not Found	Not Found	Not Found	Peak Found	Medium	High	3.75	223.5	72.18
TRUE	High	[R].IGQTKPTIVHR.[F]			FALSE	1	1	11	SHPRH	SHPRH [1621-1631]	0	1249.74	0	37115664			Not Found	Not Found	High	Not Found	Not Found	Not Found	Not Found	High	High	3.14	377.45	16.42
TRUE	High	[R].LHATHNLMELLIAR.[H]			FALSE	1	1	3	SHPRH	SHPRH [1069-1082]	0	1631.91	0	11347.9			Not Found	Not Found	Not Found	Not Found	Not Found	High	High	Medium	High	4.31	209.38	116.56
TRUE	High	[R].LHATHNLMELLIAR.[H]	1xOxidation [M8]		FALSE	1	1	13	SHPRH	SHPRH [1069-1082]	0	1647.9	0	782975	84.94		High	Not Found	High	Not Found	Not Found	High	High	n/a	High	4.42		84.13
TRUE	High	[K].LHNSIIPDVLEEDEDD.[P]			FALSE	1	1	1	SHPRH	SHPRH [248-263]	0	1852.84	0	5688.13	124.21		Not Found	Not Found	Not Found	Not Found	Peak Found	Not Found	High	n/a	High	3		121.74
TRUE	High	[K].LKKTEIQNIEFEPK.[E]			FALSE	1	1	11	SHPRH	SHPRH [421-434]	2	1716.95	0	235740	117.61		High	High	High	Not Found	Not Found	Not Found	Peak Found	High	High	4.61	489.28	44.5
TRUE	High	[R].IKLLNDKAVATSQLQK.[K]			FALSE	1	1	14	SHPRH	SHPRH [1390-1405]	2	1770.05	0	50737.2	183.79		High	High	High	Not Found	Not Found	Not Found	Peak Found	High	High	4.73	553.29	43.58
TRUE	High	[R].IKLLNDKAVATSQLQK.[K]	1xDeamidated [Q/N]		FALSE	1	1	14	SHPRH	SHPRH [1390-1405]	2	1771.03	0	2.36446e+06	86.33		High	Not Found	High	Not Found	Not Found	Not Found	Peak Found	n/a	High	5.35		46.29
TRUE	High	[K].IKPFYCPHCLVAMEPVSTR.[A]	2xCarbamidomethyl [C6; C9]; 1xOxidation [M13]		FALSE	1	1	1	SHPRH	SHPRH [698-716]	0	2321.12	0	296425			Not Found	Not Found	High	Not Found	Not Found	Not Found	Not Found	n/a	High	2.67		56.18
TRUE	High	[K].LKTDSLQR.[L]			FALSE	1	1	4	SHPRH	SHPRH [1061-1068]	1	960.547	0	21176.7	141.41		Peak Found	Not Found	High	Not Found	Not Found	Not Found	Not Found	High	Medium	1.71	241.17	13.08
TRUE	High	[K].LLNDKAVATSQLQK.[K]			FALSE	1	1	41	SHPRH	SHPRH [1392-1405]	1	1528.87	0	153111	172.27		High	High	High	Peak Found	Peak Found	High	High	High	High	4.53	606.85	35.74
TRUE	High	[K].LLNDKAVATSQLQKK.[L]			FALSE	1	1	19	SHPRH	SHPRH [1392-1406]	2	1656.96	0	168346	191.72		High	Not Found	High	Not Found	Not Found	High	Medium	High	High	5.2	522.6	30.14
TRUE	High	[K].LLNDKAVATSQLQKK.[L]	1xDeamidated [Q/N]		FALSE	1	1	10	SHPRH	SHPRH [1392-1406]	2	1657.95	0	81609.8	162.12		High	Not Found	High	Not Found	Not Found	Not Found	High	n/a	High	4		32.85
TRUE	High	[L].LNDKAVATSQLQK.[K]			FALSE	1	1	2	SHPRH	SHPRH [1393-1405]	1	1415.79	0	6026.45	154.66		High	Not Found	Not Found	Not Found	Not Found	Peak Found	Peak Found	n/a	High	3.9		54.57
TRUE	High	[L].LNDKAVATSQLQK.[K]	1xDeamidated [N2]		FALSE	1	1	1	SHPRH	SHPRH [1393-1405]	1	1416.77	0	15302.1	122.9		High	Peak Found	Not Found	Not Found	Not Found	Not Found	Not Found	n/a	High	3.35		61.79
TRUE	High	[R].LPLNCCVFCK.[A]	3xCarbamidomethyl [C5; C6; C9]		FALSE	1	1	5	SHPRH	SHPRH [1236-1245]	0	1310.61	0	53514.6	31.46		Medium	Not Found	Not Found	High	High	Not Found	Not Found	High	High	2.88	247.57	88.74
TRUE	High	[K].LDFLSDANSR.[M]	1xDeamidated [N8]		FALSE	1	1	6	SHPRH	SHPRH [224-233]	0	1138.54	0	55255	98.33		High	Peak Found	Not Found	Medium	High	Not Found	Not Found	n/a	High	3.3		85.04
TRUE	High	[K].QDALTLPEGK.[V]			FALSE	1	1	4	SHPRH	SHPRH [397-406]	0	1071.57	0	115446	175.04		Peak Found	Peak Found	Medium	Peak Found	Medium	Peak Found	High	Medium	High	3.03	192.02	41.85
TRUE	High	[R].QHEVCCQDVVVK.[L]	2xCarbamidomethyl [C5; C6]		FALSE	1	1	2	SHPRH	SHPRH [937-948]	0	1500.69	0	18193.2	157.69		Peak Found	Peak Found	Not Found	Not Found	High	Not Found	Not Found	n/a	High	4.33		38.06
TRUE	High	[F].TKETEELEDYKDDDDK.[-]			FALSE	1	1	2	SHPRH	SHPRH [1676-1691]	2	1972.85	0	7411.77	99.67		Peak Found	Not Found	Not Found	Not Found	Not Found	Not Found	High	n/a	High	5.27		39.61
TRUE	High	[A].TSDSGITDVAMSK.[S]	1xOxidation [M11]		FALSE	1	1	2	SHPRH	SHPRH [604-616]	0	1327.6	0	12233.4	85.41		High	Peak Found	Not Found	Not Found	Peak Found	Not Found	High	n/a	High	2.98		45.12
TRUE	High	[K].TSGGVNPEPCPICAR.[Q]	2xCarbamidomethyl [C10; C13]		FALSE	1	1	9	SHPRH	SHPRH [1423-1437]	0	1614.74	0	180193	158.78		Medium	High	Not Found	Not Found	High	Not Found	Not Found	Low	High	3.55	86.73	57.52
TRUE	High	[K].TSGGVNPEPCPICAR.[Q]	2xCarbamidomethyl [C10; C13]; 1xDeamidated [N6]		FALSE	1	1	6	SHPRH	SHPRH [1423-1437]	0	1615.72	0	62865.4	52.3		Not Found	Not Found	Not Found	Medium	High	Not Found	Not Found	n/a	High	3.66		61.81
TRUE	High	[L].TVADLADLFTK.[E]			FALSE	1	1	1	SHPRH	SHPRH [1667-1677]	0	1193.64	0	11354.1	125.09		High	Not Found	Not Found	Not Found	Peak Found	Not Found	Not Found	n/a	High	3.09		128.16
TRUE	High	[K].TVEVLALILTHTR.[Q]			FALSE	1	1	1	SHPRH	SHPRH [380-392]	0	1465.87	0	5952.06			High	Not Found	Not Found	Not Found	Not Found	Not Found	Not Found	n/a	High	2.88		132.24
TRUE	High	[R].TVTSILYPLLR.[L]			FALSE	1	1	8	SHPRH	SHPRH [966-976]	0	1275.77	0	84740.2	118		Medium	Medium	High	Not Found	Medium	Medium	Peak Found	High	Medium	2.82	242.18	132.44
TRUE	High	[K].VGIYLLEAGLAK.[L]			FALSE	1	1	8	SHPRH	SHPRH [212-223]	0	1246.74	0	126944	131.77		High	High	High	Medium	High	Not Found	Not Found	High	High	3.41	269.47	77.85
TRUE	High	[D].VKQDALTLPEGK.[V]			FALSE	1	1	1	SHPRH	SHPRH [395-406]	1	1298.73	0	4013.39			Not Found	Not Found	Not Found	Not Found	Not Found	Not Found	High	n/a	High	2.83		54.35
TRUE	High	[R].VKTFQENLSAFK.[R]			FALSE	1	1	8	SHPRH	SHPRH [1561-1572]	1	1411.76	0	21490.1	141.67		Medium	Peak Found	High	Not Found	High	Not Found	Peak Found	High	High	3.29	317.84	51.8
TRUE	High	[R].VKTFQENLSAFKR.[D]			FALSE	1	1	12	SHPRH	SHPRH [1561-1573]	2	1567.86	0	1.88915e+06			Not Found	Not Found	High	Not Found	Not Found	High	Not Found	High	High	4.04	551.68	44.74
TRUE	High	[R].VRDPREPKPNPPVLHIIEPHEVEQNR.[I]			FALSE	1	1	19	SHPRH	SHPRH [1364-1389]	2	3095.65	0	58540.8	192.1		High	Not Found	High	Not Found	Peak Found	Medium	Peak Found	High	High	5	498.86	48.2
TRUE	High	[R].VRNEITSNYK.[Q]			FALSE	1	1	3	SHPRH	SHPRH [1162-1171]	1	1223.64	0	1.3382e+06			Not Found	Not Found	High	Not Found	Not Found	Not Found	Not Found	High	High	2.36	290.88	17.63
TRUE	High	[R].VRNEITSNYKQQTGK.[L]			FALSE	1	1	7	SHPRH	SHPRH [1162-1176]	2	1765.92	0	19757.8	170.78		Medium	Not Found	High	Not Found	Not Found	Not Found	Peak Found	High	High	3.68	540.27	15.61
TRUE	High	[R].VRNEITSNYKQQTGK.[L]	1xDeamidated [N/Q]		FALSE	1	1	5	SHPRH	SHPRH [1162-1176]	2	1766.9	0	10049.9	100.5		High	High	Not Found	Not Found	Not Found	Not Found	Peak Found	n/a	High	5.06		28.86
TRUE	High	[R].VSAVDELAMATE.[R]	1xOxidation [M9]		FALSE	1	1	3	SHPRH	SHPRH [1349-1360]	0	1251.58	0	6568.71	99.74		High	Peak Found	Not Found	Not Found	Not Found	Not Found	Medium	n/a	High	2.93		97.27
TRUE	High	[R].VSAVDELAMATER.[L]			FALSE	1	1	6	SHPRH	SHPRH [1349-1361]	0	1391.68	0	69753.6	106.86		Not Found	Peak Found	Not Found	Medium	Not Found	High	High	High	High	3.59	325.38	95.53
TRUE	High	[R].VSAVDELAMATER.[L]	1xOxidation [M9]		FALSE	1	1	40	SHPRH	SHPRH [1349-1361]	0	1407.68	0	1.67792e+06	105.83		High	High	High	Not Found	High	Not Found	High	n/a	High	4.4		87.36
TRUE	High	[K].VVNYFIPSHYFGGK.[L]			FALSE	1	1	8	SHPRH	SHPRH [407-420]	0	1627.83	0	810478	98.55		High	Not Found	High	Not Found	Peak Found	High	High	High	High	3.14	284.99	107.8
TRUE	High	[K].TFQENLSAFK.[R]			FALSE	1	1	7	SHPRH	SHPRH [1563-1572]	0	1184.59	0	489639	96.81		High	Peak Found	Medium	Not Found	High	Not Found	Peak Found	Medium	High	3.24	217.52	82.8
TRUE	High	[R].QDVKQDALTLPEGK.[V]			FALSE	1	1	8	SHPRH	SHPRH [393-406]	1	1541.82	0	182825	83.87		Medium	Not Found	Medium	High	High	Not Found	Peak Found	Medium	High	4.05	231.3	63.04
TRUE	High	[K].TEIQNIEFEPKEK.[V]			FALSE	1	1	5	SHPRH	SHPRH [424-436]	1	1604.82	0	51025.8	154.87		High	Not Found	High	Not Found	Not Found	Not Found	Peak Found	Medium	High	3.32	218.59	45.84
TRUE	High	[K].TEIQNIEFEPK.[E]			FALSE	1	1	19	SHPRH	SHPRH [424-434]	0	1347.68	0	1.40605e+06	83.33		Medium	Peak Found	High	High	High	Not Found	High	High	High	4.07	321.62	80.63
TRUE	High	[R].QHEVCCQDVVVK.[L]	2xCarbamidomethyl [C5; C6]; 1xDeamidated [Q1]		FALSE	1	1	1	SHPRH	SHPRH [937-948]	0	1501.68	0	3519.85	133.92		Not Found	Peak Found	Not Found	Not Found	High	Not Found	Not Found	n/a	High	3.8		40.74
TRUE	High	[K].QTHQQETQSIQVDVQHPALIPVLRPYQR.[E]			FALSE	1	1	3	SHPRH	SHPRH [282-309]	0	3309.75	0			No Quan Values	Not Found	Not Found	Not Found	Not Found	Not Found	High	Not Found	High	High	4.73	370.75
TRUE	High	[R].QTTSHKEISYVFTSEK.[A]			FALSE	1	1	4	SHPRH	SHPRH [1480-1495]	1	1884.93	0	250487	101.38		High	Not Found	Medium	Peak Found	Not Found	Not Found	Not Found	Medium	High	3.07	174.62	54.71
TRUE	High	[T].SDSGITDVAMSK.[S]	1xOxidation [M10]		FALSE	1	1	3	SHPRH	SHPRH [605-616]	0	1226.56	0	8134.04	96.95		Peak Found	Medium	Not Found	Peak Found	High	Not Found	Medium	n/a	High	3.57		43.98
TRUE	High	[R].SELNYVDIPHSN.[S]			FALSE	1	1	2	SHPRH	SHPRH [777-788]	0	1387.65	0	14703.9	104.6		High	Not Found	Not Found	Not Found	Peak Found	Not Found	Not Found	n/a	High	3.15		82.65
TRUE	High	[R].SELNYVDIPHSNSED.[G]			FALSE	1	1	4	SHPRH	SHPRH [777-791]	0	1718.75	0	4114.4	16.71		Peak Found	Not Found	Not Found	Not Found	High	Not Found	Not Found	n/a	High	3.18		82.65
TRUE	High	[R].SELNYVDIPHSNSEDGR.[R]			FALSE	1	1	13	SHPRH	SHPRH [777-793]	0	1931.87	0	272427	60.18		High	Not Found	High	High	High	Not Found	Not Found	High	High	4.76	422.29	73.06
TRUE	High	[R].SELNYVDIPHSNSEDGRR.[L]			FALSE	1	1	10	SHPRH	SHPRH [777-794]	1	2087.97	0	7456.25	197.41		Not Found	Peak Found	High	High	Not Found	Not Found	Peak Found	High	High	4.01	267.03	41.99
TRUE	High	[R].SELNYVDIPHSNSEDGRR.[L]	1xDeamidated [N12]		FALSE	1	1	5	SHPRH	SHPRH [777-794]	1	2088.96	0	372460	103.4		High	Peak Found	High	Not Found	Not Found	Not Found	Not Found	n/a	High	3.97		44.37
TRUE	High	[D].SGITDVAMSK.[S]			FALSE	1	1	1	SHPRH	SHPRH [607-616]	0	1008.5	0	2883.1	130.35		Not Found	Not Found	Not Found	Not Found	Peak Found	Not Found	High	n/a	High	3.17		56.03
TRUE	High	[D].SGITDVAMSK.[S]	1xOxidation [M8]		FALSE	1	1	2	SHPRH	SHPRH [607-616]	0	1024.5	0	15056.8	121.87		Medium	Peak Found	Not Found	Not Found	High	Not Found	Peak Found	n/a	High	2.88		43.54
TRUE	High	[K].SGNKDTDSEYLPSDTSDDDDDPYYYYYK.[S]			FALSE	1	1	3	SHPRH	SHPRH [541-568]	1	3331.32	0	21817	134.4		High	Not Found	Not Found	Not Found	Not Found	Not Found	Peak Found	n/a	High	4.42		95.59
TRUE	High	[N].SGPQLLGGILADEMGLGK.[T]	1xOxidation [M14]		FALSE	1	1	2	SHPRH	SHPRH [362-379]	0	1771.93	0	3488.41			High	Not Found	Not Found	Not Found	Not Found	Not Found	Not Found	n/a	High	3.39		127.13
TRUE	High	[K].SQDKTSGGVNPEPCPICAR.[Q]	2xCarbamidomethyl [C14; C17]		FALSE	1	1	19	SHPRH	SHPRH [1419-1437]	1	2072.95	0	346433	103.57		High	Medium	High	High	High	Not Found	Not Found	High	High	4.37	556.8	49.93
TRUE	High	[K].SQPFINPDSQGH.[C]			FALSE	1	1	7	SHPRH	SHPRH [589-600]	0	1326.61	0	89022	108.85		High	Peak Found	Medium	Peak Found	Peak Found	Not Found	Medium	n/a	High	2.83		58.57
TRUE	High	[K].SQPFINPDSQGHCPATSDSGITDVAMSK.[S]	1xCarbamidomethyl [C13]; 1xOxidation [M26]		FALSE	1	1	4	SHPRH	SHPRH [589-616]	0	2963.31	0	888698	107.71		Peak Found	Medium	High	Not Found	Medium	Not Found	Not Found	n/a	High	5.11		80.64
TRUE	High	[K].STMTMEELLTSLQK.[K]	2xOxidation [M3; M5]		FALSE	1	1	5	SHPRH	SHPRH [997-1010]	0	1643.79	0	151031	116.15		High	Medium	Medium	High	Not Found	Not Found	Peak Found	n/a	High	3.62		88.36
TRUE	High	[K].STMTMEELLTSLQKK.[C]	2xOxidation [M3; M5]		FALSE	1	1	3	SHPRH	SHPRH [997-1011]	1	1771.88	0	846969			Not Found	Not Found	High	Not Found	Not Found	Not Found	Not Found	n/a	High	4		53.55
TRUE	High	[L].TDNNMEFAQISR.[V]	1xOxidation [M5]		FALSE	1	1	1	SHPRH	SHPRH [1549-1560]	0	1441.64	0	1535.03	124.31		Peak Found	Not Found	Not Found	Not Found	High	Not Found	Peak Found	n/a	High	3.23		56.01
TRUE	High	[K].TEIQNIEFEPK.[E]	1xDeamidated [N/Q]		FALSE	1	1	9	SHPRH	SHPRH [424-434]	0	1348.66	0	11380.4	134.36		High	Peak Found	Not Found	Medium	High	Not Found	Not Found	n/a	High	3.79		84.87
TRUE	High	[K].LDFLSDANSR.[M]			FALSE	1	1	5	SHPRH	SHPRH [224-233]	0	1137.55	0	518892	114.19		High	Peak Found	High	Not Found	High	Not Found	High	High	High	3.02	244.61	81.7
TRUE	High	[K].LLNDKAVATSQLQK.[K]	1xDeamidated [N/Q]		FALSE	1	1	23	SHPRH	SHPRH [1392-1405]	1	1529.85	0	60528.7	170.96		High	High	High	Peak Found	Peak Found	Peak Found	High	n/a	High	4.45		38.46
TRUE	High	[R].ICLDEAQMVECPTVK.[A]	2xCarbamidomethyl [C2; C11]; 1xOxidation [M8]		FALSE	1	1	13	SHPRH	SHPRH [816-830]	0	1808.82	0	14484.5	145.75		High	High	Not Found	Not Found	High	Not Found	Not Found	n/a	High	5.39		80.25
TRUE	High	[R].EAVKNLEGPPSR.[N]			FALSE	1	1	10	SHPRH	SHPRH [1209-1220]	1	1296.69	0	8555444			Not Found	Not Found	High	Not Found	Not Found	Not Found	Not Found	High	High	3.13	313.41	22.57
TRUE	High	[R].EAVNWMLQQECFR.[S]	1xCarbamidomethyl [C11]; 1xOxidation [M6]		FALSE	1	1	1	SHPRH	SHPRH [310-322]	0	1726.77	0	19606.6			High	Not Found	Not Found	Not Found	Not Found	Not Found	Not Found	n/a	High	3.16		93.52
TRUE	High	[LD].EDYKDDDDK.[-]			FALSE	2	2	1	SHPRH;	SHPRH [1683-1691]; [3016-3024]	1	1142.45	0			No Quan Values	Not Found	Not Found	Not Found	Not Found	High	Not Found	Not Found	n/a	High	2.83
TRUE	High	[R].EPKPNPPVLHIIEPHEVEQNR.[I]			FALSE	1	1	16	SHPRH	SHPRH [1369-1389]	0	2472.3	0	103809	164.53		Medium	Not Found	High	Not Found	Not Found	Medium	Peak Found	High	High	5.09	412.32	54.1
TRUE	High	[K].ETEELEDYKD.[D]			FALSE	1	1	1	SHPRH	SHPRH [1678-1687]	1	1270.53	0	53446.1	15.49		Not Found	Not Found	Peak Found	Not Found	High	Not Found	Not Found	n/a	High	3.17		45.99
TRUE	High	[K].ETEELEDYKDD.[D]			FALSE	1	1	2	SHPRH	SHPRH [1678-1688]	1	1385.56	0	27194.9			Not Found	Not Found	Not Found	Not Found	High	Not Found	Not Found	n/a	High	3.44		46.85
TRUE	High	[K].ETEELEDYKDDD.[D]	1xGG [K9]		FALSE	1	1	2	SHPRH	SHPRH [1678-1689]	1	1614.63	0	13258.4			Not Found	Not Found	Not Found	Not Found	High	Not Found	Not Found	n/a	High	3.23		46.4
TRUE	High	[K].ETEELEDYKDDDD.[K]			FALSE	1	1	1	SHPRH	SHPRH [1678-1690]	1	1615.61	0	7216.75	125.9		Not Found	Not Found	Not Found	Not Found	High	Peak Found	Not Found	n/a	High	3.26		48.51
TRUE	High	[K].ETEELEDYKDDDDK.[-]			FALSE	1	1	14	SHPRH	SHPRH [1678-1691]	1	1743.71	0	9690.99	151.93		High	Peak Found	Not Found	High	High	Peak Found	Peak Found	High	High	3.93	305.47	37.07
TRUE	High	[R].EYPNSGPQLLGGILADEMGLGK.[T]	1xOxidation [M18]		FALSE	1	1	3	SHPRH	SHPRH [358-379]	0	2275.13	0	11558.7	104.1		High	Not Found	Not Found	Not Found	Peak Found	Not Found	Not Found	n/a	High	3.16		132.45
TRUE	High	[R].FECICGELDQIDR.[K]	2xCarbamidomethyl [C3; C5]		FALSE	1	1	2	SHPRH	SHPRH [659-671]	0	1654.72	0	22958.9	45.67		Peak Found	Not Found	Not Found	Not Found	High	Not Found	Not Found	n/a	High	3.41		98.74
TRUE	High	[R].FLIKATIEER.[M]			FALSE	1	1	8	SHPRH	SHPRH [1632-1641]	1	1219.7	0	215648	122		Peak Found	Not Found	High	Not Found	Not Found	Not Found	Medium	High	High	2.89	287.55	50.94
TRUE	High	[L].FTKETEELEDYKDDDDK.[-]			FALSE	1	1	1	SHPRH	SHPRH [1675-1691]	2	2119.92	0	3635.68	64.84		High	Peak Found	Not Found	Not Found	Not Found	Peak Found	Peak Found	n/a	High	3.85		49.52
TRUE	High	[K].GEYALAAELYR.[E]			FALSE	1	1	6	SHPRH	SHPRH [1038-1048]	0	1255.63	0	180217	86.25		High	Not Found	High	High	High	Peak Found	Peak Found	High	High	3.58	344.91	96.09
TRUE	High	[K].GHGFSGTFTLGK.[N]			FALSE	1	1	8	SHPRH	SHPRH [501-512]	0	1208.61	0	233900	120.71		Medium	Medium	High	Not Found	Not Found	Not Found	High	Medium	High	3.05	217.59	47.37
TRUE	High	[R].DGRLEEEAKQLR.[E]			FALSE	1	1	5	SHPRH	SHPRH [1092-1103]	2	1443.76	0	83009.3	152.15		High	Not Found	High	Not Found	Not Found	Not Found	Peak Found	High	High	3.13	433.07	33.01
TRUE	High	[K].GKSQPFINPDSQGHCPATSDSGITDVAMSK.[S]	1xCarbamidomethyl [C15]; 1xOxidation [M28]		FALSE	1	1	2	SHPRH	SHPRH [587-616]	1	3148.43	0	77388.7			High	Not Found	Not Found	Not Found	Not Found	Not Found	Not Found	n/a	High	4.65		70.02
TRUE	High	[K].DGFLQPH.[F]			FALSE	1	1	1	SHPRH	SHPRH [754-760]	0	813.389	0	49387.4	140.42		Peak Found	Not Found	Not Found	Not Found	High	Not Found	Not Found	n/a	High	2.85		61.8
TRUE	High	[D].DDDDPYYYYYK.[S]			FALSE	1	1	2	SHPRH	SHPRH [558-568]	0	1519.59	0	49234.3			High	Not Found	Not Found	Not Found	Not Found	Not Found	Not Found	n/a	High	3.45		85.28
TRUE	High	[K].AILSFAK.[S]			FALSE	1	1	2	SHPRH	SHPRH [1303-1309]	0	749.456	0	602213			Not Found	Not Found	High	Not Found	Not Found	Not Found	Not Found	Medium	High	1.66	218.47	51.49
TRUE	High	[K].ALTDNNMEFAQISR.[V]			FALSE	1	1	5	SHPRH	SHPRH [1547-1560]	0	1609.76	0	6251.16	124.94		Peak Found	Not Found	Peak Found	High	Peak Found	Peak Found	High	High	High	4.43	308.16	89.85
TRUE	High	[K].ALTDNNMEFAQISR.[V]	1xOxidation [M7]		FALSE	1	1	17	SHPRH	SHPRH [1547-1560]	0	1625.76	0	736750	79.57		High	Peak Found	Medium	Medium	High	Not Found	High	n/a	High	4.19		74.57
TRUE	High	[K].ALTDNNMEFAQISR.[V]	1xDeamidated [N/Q]; 1xOxidation [M7]		FALSE	1	1	17	SHPRH	SHPRH [1547-1560]	0	1626.74	0	56418.1	127.9		High	High	Not Found	Medium	High	Not Found	Peak Found	n/a	High	4.28		77.94
TRUE	High	[K].ANQEEDIPVK.[G]			FALSE	1	1	16	SHPRH	SHPRH [1496-1505]	0	1142.57	0	15820.2	244.32		Medium	Peak Found	Not Found	Peak Found	High	Peak Found	Peak Found	Low	High	3.84	25.08	44.53
TRUE	High	[K].ANQEEDIPVK.[G]	1xDeamidated [Q/N]		FALSE	1	1	3	SHPRH	SHPRH [1496-1505]	0	1143.55	0	31771.1	140.77		Not Found	Not Found	Not Found	Medium	High	Not Found	Peak Found	n/a	High	3.29		46.88
TRUE	High	[K].ANQEEDIPVKGS.[H]			FALSE	1	1	1	SHPRH	SHPRH [1496-1507]	1	1286.62	0	6286.31	140.34		Not Found	Peak Found	Not Found	Not Found	High	Not Found	Not Found	n/a	High	3.42		43.2
TRUE	High	[K].ANQEEDIPVKGSH.[S]			FALSE	1	1	4	SHPRH	SHPRH [1496-1508]	1	1423.68	0	782.356	130.6		Peak Found	Not Found	Not Found	Peak Found	High	Peak Found	Peak Found	n/a	High	3.42		37.34
TRUE	High	[K].ANQEEDIPVKGSHSTKVEAVVR.[T]			FALSE	1	1	8	SHPRH	SHPRH [1496-1517]	2	2393.24	0	57305.6	160.01		Peak Found	Not Found	High	Not Found	Not Found	High	Medium	High	High	3.62	274.32	32.67
TRUE	High	[R].APTTTRGLWAISETER.[S]			FALSE	1	1	5	SHPRH	SHPRH [1284-1299]	1	1788.92	0	134356			Not Found	Not Found	Not Found	Not Found	Not Found	Medium	High	Medium	High	4.04	173.31	82.06
TRUE	High	[P].ATSDSGITDVAMSK.[S]	1xOxidation [M12]		FALSE	1	1	5	SHPRH	SHPRH [603-616]	0	1398.64	0	35008	61.64		High	Medium	Not Found	Not Found	High	Not Found	Peak Found	n/a	High	3.6		45.84
TRUE	High	[K].AVATSQLQK.[K]			FALSE	1	1	27	SHPRH	SHPRH [1397-1405]	0	945.536	0	150092	153.4		Peak Found	High	High	Peak Found	High	Not Found	Peak Found	High	High	3.22	243.25	15.92
TRUE	High	[K].AVATSQLQK.[K]	1xDeamidated [Q]		FALSE	1	1	5	SHPRH	SHPRH [1397-1405]	0	946.52	0	7504.03	193.25		Not Found	Medium	Peak Found	Not Found	High	Not Found	Peak Found	n/a	High	3.42		31.48
TRUE	High	[H].CLVAMEPVSTR.[A]	1xCarbamidomethyl [C1]; 1xOxidation [M5]		FALSE	1	1	3	SHPRH	SHPRH [706-716]	0	1278.62	0	42507.2	131.29		Peak Found	Not Found	Not Found	Medium	High	Not Found	Peak Found	n/a	High	2.83		55.87
TRUE	High	[S].DDDDDPYYYYYK.[S]			FALSE	1	1	1	SHPRH	SHPRH [557-568]	0	1634.62	0	19446.7	120.26		High	Not Found	Peak Found	Not Found	Not Found	Not Found	Not Found	n/a	High	2.88		88.03
TRUE	High	[D].DDDPYYYYYK.[S]			FALSE	1	1	1	SHPRH	SHPRH [559-568]	0	1404.56	0	18621.8			High	Not Found	Not Found	Not Found	Not Found	Not Found	Not Found	n/a	High	2.91		82.01
TRUE	High	[R].GLQFLLTTQMEELNK.[C]	1xOxidation [M10]		FALSE	1	1	8	SHPRH	SHPRH [1188-1202]	0	1780.91	0	272854	108.23		High	Not Found	Medium	Not Found	High	Not Found	Not Found	n/a	High	4.97		75.45
TRUE	High	[R].EPKPNPPVLHIIEPHEVEQNRIK.[L]			FALSE	1	1	6	SHPRH	SHPRH [1369-1391]	1	2713.48	0	515967			Not Found	Not Found	High	Not Found	Not Found	Medium	Not Found	Medium	High	3.16	163.37	53.31
TRUE	High	[R].HPGIPPTLRDGRLEEEAK.[Q]			FALSE	1	1	13	SHPRH	SHPRH [1083-1100]	2	2015.07	0	41040.5	166.16		Peak Found	Not Found	High	Not Found	Not Found	Peak Found	Not Found	Medium	High	2.58	200.9	39.32
TRUE	High	[K].HSEASVLTVADLADLFTK.[E]			FALSE	1	1	4	SHPRH	SHPRH [1660-1677]	0	1917	0	9276.92	136.61		High	Not Found	Not Found	Not Found	Not Found	Not Found	Peak Found	n/a	High	4.82		139.96
TRUE	High	[K].GQTAIFEEMIEDEEGLVDDRAPTTTR.[G]	1xOxidation [M9]		FALSE	1	1	3	SHPRH	SHPRH [1264-1289]	1	2939.36	0	89443.6	97.54		Medium	Not Found	Medium	Not Found	Peak Found	High	Peak Found	n/a	High	2.7		112.48
TRUE	High	[K].HSEASVLTVADLADLFTKETEELEDYKDDDDK.[-]			FALSE	1	1	4	SHPRH	SHPRH [1660-1691]	2	3641.69	0	1.00354e+06			Not Found	Not Found	Not Found	Not Found	Not Found	High	Not Found	High	High	6.51	586	56.46
TRUE	High	[K].KNPQHLYSFIAK.[I]			FALSE	1	1	2	SHPRH	SHPRH [887-898]	1	1445.79	0	428195			Not Found	Not Found	High	Not Found	Not Found	Not Found	Not Found	High	High	3.25	342.72	41.62
TRUE	High	[R].KSGNKDTDSEYLPSDTSDDDDDPYYYYYK.[S]			FALSE	1	1	5	SHPRH	SHPRH [540-568]	2	3459.42	0	161452	73.83		High	Not Found	High	Not Found	Not Found	Not Found	Not Found	High	High	6.09	294.76	57.53
TRUE	High	[K].KTEIQNIEFEPK.[E]			FALSE	1	1	16	SHPRH	SHPRH [423-434]	1	1475.77	0	37213.6	167.22		Medium	High	High	High	High	Peak Found	Medium	High	High	3.79	279.63	46.67
TRUE	High	[K].KLVPSTK.[K]			FALSE	1	1	3	SHPRH	SHPRH [579-585]	1	772.493	0	1.15997e+06			Not Found	Not Found	High	Not Found	Not Found	Not Found	Not Found	High	Medium	2.12	243.19	10.57
TRUE	High	[K].KGKSQPFINPDSQGHCPATSDSGITDVAMSK.[S]	1xCarbamidomethyl [C16]; 1xOxidation [M29]		FALSE	1	1	5	SHPRH	SHPRH [586-616]	2	3276.53	0	272322	126.18		High	Not Found	High	Not Found	Not Found	Not Found	Not Found	n/a	High	5.14		42.24
TRUE	High	[K].KGKSQPFINPDSQGH.[C]			FALSE	1	1	1	SHPRH	SHPRH [586-600]	2	1639.82	0			No Quan Values	High	Not Found	Not Found	Not Found	Not Found	Not Found	Not Found	n/a	High	3.47
TRUE	High	[K].KTEIQNIEFEPKEK.[V]			FALSE	1	1	8	SHPRH	SHPRH [423-436]	2	1732.91	0	890075	87.86		High	Not Found	High	Not Found	Not Found	Not Found	Peak Found	High	High	4.14	309.81	39.45
TRUE	High	[K].GQTAIFEEMIEDEEGLVDDR.[A]	1xOxidation [M9]		FALSE	1	1	11	SHPRH	SHPRH [1264-1283]	0	2312.02	0	29184.9	60.01		High	Not Found	Not Found	Not Found	High	Not Found	High	n/a	High	4.68		119.31
TRUE	High	[R].GLWAISETER.[S]			FALSE	1	1	7	SHPRH	SHPRH [1290-1299]	0	1161.59	0	94982.3	135.98		High	Not Found	Peak Found	High	Medium	Medium	High	High	High	3.47	245.84	88.97
TRUE	High	[K].KLGQLLYLTNLEK.[S]	1xDeamidated [N10]		FALSE	1	1	1	SHPRH	SHPRH [1406-1418]	1	1533.89	0	20350.8			High	Not Found	Not Found	Not Found	Not Found	Not Found	Not Found	n/a	High	3.13		111.62
TRUE	High	[L].GQLLYLTNLEK.[S]			FALSE	1	1	1	SHPRH	SHPRH [1408-1418]	0	1291.73	0	3319.09	99.98		High	Not Found	Not Found	Not Found	Peak Found	Not Found	Peak Found	n/a	High	2.89		108.21
TRUE	High	[K].KLGQLLYLTNLEKSQDK.[T]			FALSE	1	1	4	SHPRH	SHPRH [1406-1422]	2	1991.12	0	14525.4	129.77		High	Not Found	Not Found	Not Found	Peak Found	Not Found	High	n/a	High	5.24		96.11
TRUE	High	[K].KLGQLLYLTNLEK.[S]			FALSE	1	1	8	SHPRH	SHPRH [1406-1418]	1	1532.9	0	1.99905e+06	87.36		High	Not Found	High	Not Found	Not Found	Not Found	Medium	High	High	4.41	252.24	108.59
TRUE	High	[I].GQTKPTIVHR.[F]			FALSE	1	1	5	SHPRH	SHPRH [1622-1631]	0	1136.65	0	10258424			Not Found	Not Found	High	Not Found	Not Found	Not Found	Not Found	n/a	High	3.5		16.42
TRUE	Medium	[K].TFQENLSAFKR.[D]			FALSE	1	1	2	SHPRH	SHPRH [1563-1573]	1	1340.7	0	537820			Not Found	Not Found	Medium	Not Found	Not Found	Not Found	Not Found	Medium	Medium	1.73	230.72	47.26
TRUE	Medium	[N].TEVAEAQQALYPVQQTIHELQR.[K]			FALSE	1	1	2	SHPRH	SHPRH [1112-1133]	0	2552.31	0	4179.8	103.07		Medium	Not Found	Not Found	Not Found	Not Found	Not Found	Peak Found	n/a	Medium	3.17		122.97
TRUE	Medium	[R].KKLVPSTK.[K]			FALSE	1	1	2	SHPRH	SHPRH [578-585]	2	900.588	0	291922			Not Found	Not Found	Medium	Not Found	Not Found	Not Found	Not Found	Medium	Medium	1.44	212.55	6.06
TRUE	Medium	[K].AVATSQLQKK.[L]			FALSE	1	1	4	SHPRH	SHPRH [1397-1406]	1	1073.63	0	964649			Not Found	Not Found	Medium	Not Found	Not Found	Not Found	Not Found	Medium	Medium	1.7	237.92	10.44
TRUE	Medium	[H].CLVAMEPVSTR.[A]	1xCarbamidomethyl [C1]		FALSE	1	1	1	SHPRH	SHPRH [706-716]	0	1262.62	0	6241.35	91.74		Not Found	Not Found	Peak Found	Medium	Peak Found	Not Found	Not Found	n/a	Medium	2.4		43.14
TRUE	Medium	[K].CLIFEGLVK.[Q]	1xCarbamidomethyl [C1]		FALSE	1	1	1	SHPRH	SHPRH [489-497]	0	1078.6	0	39330.5			Not Found	Not Found	Medium	Not Found	Not Found	Not Found	Not Found	Medium	Low	1.74	105.22	75.61
TRUE	Medium	[K].ATIEERMQAMLKTAER.[S]	1xOxidation [M]		FALSE	1	1	2	SHPRH	SHPRH [1636-1651]	2	1893.95	0			No Quan Values	Not Found	Not Found	Not Found	Not Found	Not Found	Not Found	Medium	n/a	Medium	3.37
TRUE	Medium	[K].LKKTEIQNIEFEPK.[E]	1xDeamidated [N8]		FALSE	1	1	1	SHPRH	SHPRH [421-434]	2	1717.94	0	10357.5			Medium	Not Found	Not Found	Not Found	Not Found	Not Found	Not Found	n/a	Medium	3.45		66.15
TRUE	Medium	[R].SSPATESALH.[F]			FALSE	1	1	1	SHPRH	SHPRH [323-332]	0	999.474	0	43669.7	155.93		Not Found	Peak Found	Peak Found	Not Found	Medium	Not Found	Not Found	n/a	Medium	2.63		31.82
TRUE	Medium	[H].CPATSDSGITDVAMSK.[S]	1xCarbamidomethyl [C1]; 1xOxidation [M14]		FALSE	1	1	1	SHPRH	SHPRH [601-616]	0	1655.73	0			No Quan Values	Not Found	Not Found	Not Found	Not Found	Medium	Not Found	Not Found	n/a	Medium	2.65
TRUE	Medium	[K].SQPFINPDSQGH.[C]	1xDeamidated [Q/N]		FALSE	1	1	2	SHPRH	SHPRH [589-600]	0	1327.59	0	5486.55			Not Found	Not Found	Not Found	Not Found	Not Found	Not Found	Medium	n/a	Medium	2.57		60.38
TRUE	Medium	[K].CVNYDEK.[N]	1xCarbamidomethyl [C1]; 1xDeamidated [N3]		FALSE	1	1	1	SHPRH	SHPRH [688-694]	0	928.372	0	11488.8			Not Found	Not Found	Not Found	Not Found	Medium	Not Found	Not Found	n/a	Medium	2.61		27.6
TRUE	Medium	[K].AVATSQLQKK.[L]	1xAcetyl [K9]		FALSE	1	1	1	SHPRH	SHPRH [1397-1406]	1	1115.64	0	1323.35	122.48		Peak Found	Not Found	Not Found	Not Found	Medium	Not Found	Peak Found	n/a	Medium	2.55		40.4
TRUE	Medium	[R].NEITSNYK.[Q]			FALSE	1	1	3	SHPRH	SHPRH [1164-1171]	0	968.468	0	75418.2	123.57		Not Found	Not Found	Medium	Not Found	Medium	Not Found	Not Found	Medium	Medium	2.62	130.56	17.96
TRUE	Medium	[R].IGQTKPTIVHR.[F]	1xDeamidated [Q3]		FALSE	1	1	1	SHPRH	SHPRH [1621-1631]	0	1250.72	0	633325			Not Found	Not Found	Medium	Not Found	Not Found	Not Found	Not Found	n/a	Medium	1.79		19.16
TRUE	Medium	[R].APPVRVDEEKR.[Q]			FALSE	1	1	5	SHPRH	SHPRH [8-18]	2	1295.71	1	9594618			Not Found	Not Found	Medium	Not Found	Not Found	Not Found	Not Found	Medium	Low	2.12	217.24	14.02
TRUE	Medium	[K].VVSFSKPIEK.[E]			FALSE	1	1	4	SHPRH	SHPRH [76-85]	0	1133.66	0	132307	113.81		Not Found	Not Found	Medium	Medium	Not Found	Not Found	Not Found	Medium	Medium	1.76	189.11	32.79
TRUE	Medium	[K].VVNYFIPSHYFGGK.[L]	1xDeamidated [N3]		FALSE	1	1	1	SHPRH	SHPRH [407-420]	0	1628.81	0	34258			Medium	Not Found	Not Found	Not Found	Not Found	Not Found	Not Found	n/a	Medium	2.56		109
TRUE	Medium	[R].AIEFTIDEELVQR.[V]			FALSE	1	1	4	SHPRH	SHPRH [1149-1161]	0	1562.81	0	5526.9	216.62		Medium	Not Found	Medium	Peak Found	Peak Found	Medium	Medium	Medium	Medium	2.66	191.38	74.9
TRUE	Medium	[R].VSAVDELAMATERL.[R]	1xOxidation [M9]		FALSE	1	1	1	SHPRH	SHPRH [1349-1362]	1	1520.76	0			No Quan Values	Not Found	Not Found	Not Found	Not Found	Not Found	Not Found	Medium	n/a	Medium	2.59
TRUE	Medium	[K].ALTDNNMEFAQ.[I]	1xOxidation [M7]		FALSE	1	1	1	SHPRH	SHPRH [1547-1557]	0	1269.54	0	14288.6	138.74		Peak Found	Not Found	Not Found	Peak Found	Medium	Not Found	Not Found	n/a	Medium	2.62		59.4
TRUE	Medium	[K].LFSNTVK.[G]			FALSE	1	1	2	SHPRH	SHPRH [1257-1263]	0	808.456	0	2.28347e+06			Not Found	Not Found	Medium	Not Found	Not Found	Not Found	Not Found	Medium	Medium	1.63	188.17	28.07
TRUE	Medium	[K].LFSNTVK.[G]	1xDeamidated [N4]		FALSE	1	1	1	SHPRH	SHPRH [1257-1263]	0	809.44	0	289193			Not Found	Not Found	Medium	Not Found	Not Found	Not Found	Not Found	n/a	Medium	1.5		31.65
TRUE	Medium	[R].VMILTAVK.[E]	1xOxidation [M2]		FALSE	1	1	1	SHPRH	SHPRH [444-451]	0	890.538	0	301528	157.85		Peak Found	Not Found	Not Found	Not Found	Medium	Not Found	Peak Found	n/a	Medium	2.69		70.67
TRUE	Medium	[K].TSGGVNPEPCPI.[C]	1xCarbamidomethyl [C10]		FALSE	1	1	1	SHPRH	SHPRH [1423-1434]	0	1227.57	0	27694.2			Not Found	Not Found	Not Found	Not Found	Medium	Not Found	Not Found	n/a	Medium	2.7		71.07
TRUE	Medium	[R].VLVYQGVKK.[D]			FALSE	1	1	2	SHPRH	SHPRH [745-753]	1	1033.64	0	894767			Not Found	Not Found	Medium	Not Found	Not Found	Not Found	Not Found	Medium	Medium	1.54	229.21	26.33
TRUE	Medium	[K].ANQEEDIPVKG.[S]			FALSE	1	1	3	SHPRH	SHPRH [1496-1506]	1	1199.59	0	2734.17	212.94		Not Found	Peak Found	Peak Found	Not Found	Medium	Peak Found	Peak Found	n/a	Medium	2.76		44.34
TRUE	Medium	[K].ANQEEDIPVKG.[S]	1xDeamidated [Q/N]		FALSE	1	1	3	SHPRH	SHPRH [1496-1506]	1	1200.57	0	8349.79			Not Found	Not Found	Not Found	Not Found	Medium	Not Found	Not Found	n/a	Medium	2.82		48.14
TRUE	Medium	[I].KLLNDKAVATSQLQK.[K]			FALSE	1	1	4	SHPRH	SHPRH [1391-1405]	2	1656.96	0	5061.05	131.67		Medium	Peak Found	Not Found	Not Found	Not Found	Not Found	Not Found	n/a	Medium	3.74		63.59
TRUE	Medium	[L].VAMEPVSTR.[A]	1xOxidation [M3]		FALSE	1	1	2	SHPRH	SHPRH [708-716]	0	1005.5	0	145852			Not Found	Not Found	Not Found	Not Found	Medium	Not Found	Not Found	n/a	Medium	2.72		28.28
TRUE	Medium	[L].VAMEPVSTR.[A]			FALSE	1	1	1	SHPRH	SHPRH [708-716]	0	989.508	0	11153.2	83.39		Not Found	Not Found	Peak Found	Not Found	Medium	Not Found	Not Found	n/a	Medium	2.54		44.45
TRUE	Medium	[K].ANQEEDIPVKGSHSTK.[V]			FALSE	1	1	1	SHPRH	SHPRH [1496-1511]	1	1739.86	0	2666.81			Not Found	Not Found	Not Found	Not Found	Medium	Not Found	Not Found	Low	Medium	2.79	21.87	27.31
TRUE	Medium	[K].SQDKTSGGVNPEPCPICAR.[Q]	1xAcetyl [K4]; 2xCarbamidomethyl [C14; C17]; 1xDeamidated [N10]		FALSE	1	1	1	SHPRH	SHPRH [1419-1437]	1	2115.94	0	25241.9			Not Found	Not Found	Not Found	Medium	Not Found	Not Found	Not Found	n/a	Medium	2.35		38.83
TRUE	Medium	[R].APPVRVDEEK.[R]			FALSE	1	1	5	SHPRH	SHPRH [8-17]	1	1139.61	0	1.63821e+06			Not Found	Not Found	Medium	Not Found	Not Found	Not Found	Not Found	Medium	Medium	1.76	190.97	17.47
TRUE	Medium	[R].VLVYQGVK.[K]			FALSE	1	1	2	SHPRH	SHPRH [745-752]	0	905.545	0	2.1744e+06			Not Found	Not Found	Medium	Not Found	Not Found	Not Found	Not Found	Medium	Medium	1.84	210.24	37.51
TRUE	Medium	[K].CVNYDEKNLK.[I]	1xCarbamidomethyl [C1]		FALSE	1	1	2	SHPRH	SHPRH [688-697]	1	1282.61	0	410986			Not Found	Not Found	Medium	Not Found	Not Found	Not Found	Not Found	Medium	Medium	1.97	225.17	19.3
TRUE	Medium	[Q].DALTLPEGK.[V]			FALSE	1	1	1	SHPRH	SHPRH [398-406]	0	943.509	0	11340.7	128.58		Not Found	Not Found	Not Found	Not Found	Medium	Not Found	Peak Found	n/a	Medium	2.74		65.45
TRUE	Medium	[K].SQDKTSGGVNPEP.[C]			FALSE	1	1	1	SHPRH	SHPRH [1419-1431]	1	1315.61	0	14190.5	129.14		Not Found	Not Found	Not Found	Not Found	Peak Found	Not Found	Medium	n/a	Medium	2.54		30.82
TRUE	Medium	[K].GSHSTKVEAVVR.[T]			FALSE	1	1	1	SHPRH	SHPRH [1506-1517]	1	1269.69	0	10439.3	65.69		Peak Found	Not Found	Not Found	Not Found	Peak Found	Not Found	Medium	Low	Medium	3.19	41.66	25.33
TRUE	Medium	[E].PHEVEQNR.[I]			FALSE	1	1	1	SHPRH	SHPRH [1382-1389]	0	1008.49	0	19491.8			Medium	Not Found	Not Found	Not Found	Not Found	Not Found	Not Found	n/a	Medium	2.62		69.4
TRUE	Medium	[L].LNDKAVATSQLQKK.[L]	1xDeamidated [N2]		FALSE	1	1	1	SHPRH	SHPRH [1393-1406]	2	1544.86	0	4187.86	60.88		Medium	Not Found	Not Found	Not Found	Not Found	Peak Found	Not Found	n/a	Medium	2.8		52.61
TRUE	Medium	[K].IQLRDPGAK.[A]			FALSE	1	1	2	SHPRH	SHPRH [1522-1530]	1	997.579	0	470210			Not Found	Not Found	Medium	Not Found	Not Found	Not Found	Not Found	Medium	Medium	1.87	226.39	22.42
TRUE	Medium	[K].LVREAVKNLEGPPSR.[N]			FALSE	1	1	1	SHPRH	SHPRH [1206-1220]	2	1664.94	0	87868.6			Medium	Not Found	Not Found	Not Found	Not Found	Not Found	Not Found	Low	Medium	3.51	72.35	51.33
TRUE	Medium	[K].NYKEEDICD.[K]	1xCarbamidomethyl [C8]		FALSE	1	1	1	SHPRH	SHPRH [513-521]	1	1185.47	0	14864.6			Not Found	Not Found	Not Found	Not Found	Medium	Not Found	Not Found	n/a	Medium	2.6		35.85
TRUE	Medium	[K].FNQLMK.[K]	1xOxidation [M5]		FALSE	1	1	1	SHPRH	SHPRH [237-242]	0	796.402	0	325602			Not Found	Not Found	Medium	Not Found	Not Found	Not Found	Not Found	n/a	Medium	1.59		17.1
TRUE	Medium	[R].NVIESATVCH.[L]	1xCarbamidomethyl [C9]; 1xDeamidated [N1]		FALSE	1	1	1	SHPRH	SHPRH [1221-1230]	0	1130.51	0			No Quan Values	Not Found	Not Found	Not Found	Not Found	Medium	Not Found	Not Found	n/a	Medium	2.71
TRUE	Medium	[N].PPVLHIIEPHEVEQNRIK.[L]	1xDeamidated [N/Q]		FALSE	1	1	2	SHPRH	SHPRH [1374-1391]	1	2149.18	0	8796.17			Medium	Not Found	Not Found	Not Found	Not Found	Not Found	Not Found	n/a	Medium	3.25		77.48
TRUE	Medium	[K].LYYNPYTGCIIR.[E]	1xCarbamidomethyl [C9]		FALSE	1	1	2	SHPRH	SHPRH [346-357]	0	1532.76	0	6041.24			Not Found	Not Found	Not Found	Medium	Not Found	Not Found	Not Found	Medium	Medium	1.83	209.28	46.21
TRUE	Medium	[R].GEFLPLQK.[S]			FALSE	1	1	8	SHPRH	SHPRH [989-996]	0	931.525	0	3.63309e+06			Not Found	Not Found	Medium	Not Found	Not Found	Not Found	Not Found	Medium	Medium	2.21	195.19	54.54
TRUE	Medium	[R].GEFLPLQK.[S]	1xDeamidated [Q7]		FALSE	1	1	1	SHPRH	SHPRH [989-996]	0	932.509	0	14847.6	116.02		Peak Found	Not Found	Not Found	Not Found	Medium	Not Found	Peak Found	n/a	Medium	2.56		86.88
TRUE	Medium	[C].GELDQIDR.[K]			FALSE	1	1	1	SHPRH	SHPRH [664-671]	0	945.464	0	19612.5			Not Found	Not Found	Not Found	Not Found	Medium	Not Found	Not Found	n/a	Medium	2.57		47.98
TRUE	Medium	[W].MLQQECFR.[S]	1xCarbamidomethyl [C6]; 1xOxidation [M1]		FALSE	1	1	1	SHPRH	SHPRH [315-322]	0	1127.5	0	3151.36	122.87		Not Found	Peak Found	Not Found	Not Found	Medium	Not Found	Not Found	n/a	Medium	2.8		43.23
TRUE	Medium	[A].NQEEDIPVK.[G]			FALSE	1	1	2	SHPRH	SHPRH [1497-1505]	0	1071.53	0	2083.18	182.17		Not Found	Peak Found	Not Found	Peak Found	Medium	Peak Found	Not Found	n/a	Medium	2.77		45.11
TRUE	Medium	[K].NLEGPPSR.[N]			FALSE	1	1	7	SHPRH	SHPRH [1213-1220]	0	869.448	0	3.03461e+06			Not Found	Not Found	Medium	Not Found	Not Found	Not Found	Not Found	Medium	Medium	1.87	180.83	17.07
TRUE	Medium	[R].NEITSNYKQQTGK.[L]			FALSE	1	1	2	SHPRH	SHPRH [1164-1176]	1	1510.75	0	396201			Not Found	Not Found	Medium	Not Found	Not Found	Not Found	Not Found	Medium	Low	2.22	198.16	16.02
TRUE	Medium	[R].GLWAISETERSMK.[A]	1xOxidation [M12]		FALSE	1	1	3	SHPRH	SHPRH [1290-1302]	1	1523.75	0	9001.8	124.39		Peak Found	Not Found	Not Found	Not Found	Peak Found	Not Found	Medium	n/a	Medium	2.68		74.07
TRUE	Medium	[R].NRVSAVDELAMATERLR.[V]	1xOxidation [M11]		FALSE	1	1	1	SHPRH	SHPRH [1347-1363]	2	1947.01	0	35653.8			Medium	Not Found	Not Found	Not Found	Not Found	Not Found	Not Found	n/a	Medium	3.21		95.55
TRUE	Medium	[L].HIIEPHEVEQNR.[I]			FALSE	1	1	1	SHPRH	SHPRH [1378-1389]	0	1500.76	0	2795.61	115.54		Medium	Not Found	Not Found	Not Found	Not Found	Not Found	Peak Found	n/a	Medium	3.32		36.29
TRUE	Medium	[R].HPGIPPTLR.[D]			FALSE	1	1	34	SHPRH	SHPRH [1083-1091]	0	987.573	0	32199.3	141.35		Not Found	Peak Found	Medium	Not Found	Not Found	Not Found	Not Found	Medium	Medium	1.94	225.79	34.22
TRUE	Medium	[K].ETEELEDYK.[D]			FALSE	1	1	3	SHPRH	SHPRH [1678-1686]	0	1155.51	0	20311.5	96.23		Peak Found	Not Found	Not Found	Not Found	Medium	Not Found	Not Found	n/a	Medium	2.78		44.71
TRUE	Medium	[R].SMKAILSFAK.[S]	1xOxidation [M2]		FALSE	1	1	2	SHPRH	SHPRH [1300-1309]	1	1111.62	0	187379	70.33		Peak Found	Not Found	Not Found	Not Found	Not Found	Medium	Medium	n/a	Medium	2.54		63.35
TRUE	Medium	[R].SMKAILSFAK.[S]			FALSE	1	1	1	SHPRH	SHPRH [1300-1309]	1	1095.62	0			No Quan Values	Not Found	Not Found	Not Found	Not Found	Not Found	Medium	Not Found	Medium	Low	2.46	182.4
TRUE	Medium	[R].IKLLNDK.[A]			FALSE	1	1	3	SHPRH	SHPRH [1390-1396]	1	843.53	1	200.304	173.1		Not Found	Not Found	Medium	Peak Found	Not Found	Peak Found	Not Found	Medium	Medium	1.56	199.05	27.71
TRUE	Medium	[K].KGVSILSIYK.[Y]			FALSE	1	1	1	SHPRH	SHPRH [457-466]	1	1107.68	0	18700			Medium	Not Found	Not Found	Not Found	Not Found	Not Found	Not Found	n/a	Medium	2.73		82.02
TRUE	Medium	[K].DGFLQPH.[F]	1xDeamidated [Q5]		FALSE	1	1	1	SHPRH	SHPRH [754-760]	0	814.373	0	30908.3			Not Found	Not Found	Not Found	Not Found	Medium	Not Found	Not Found	n/a	Medium	2.56		65.34
TRUE	Medium	[R].SELNYVDIPHSNSEDGR.[R]	1xDeamidated [N12]		FALSE	1	1	1	SHPRH	SHPRH [777-793]	0	1932.86	0	4655.61	149.46		Medium	Peak Found	Not Found	Not Found	Peak Found	Not Found	Not Found	n/a	Medium	3.17		77.84
TRUE	Medium	[R].DPREPKPNPPVLHIIEPHEVEQNR.[I]			FALSE	1	1	5	SHPRH	SHPRH [1366-1389]	1	2840.48	0	172614			Not Found	Not Found	Medium	Not Found	Not Found	Not Found	Not Found	Medium	Low	2.18	140.98	53.12
TRUE	Medium	[K].LLHEYWMALR.[N]	1xOxidation [M7]		FALSE	1	1	1	SHPRH	SHPRH [1337-1346]	0	1347.69	0	80018.3			Medium	Not Found	Not Found	Not Found	Not Found	Not Found	Not Found	n/a	Medium	3.19		86.29
TRUE	Medium	[V].SAVDELAMATER.[L]	1xOxidation [M8]		FALSE	1	1	1	SHPRH	SHPRH [1350-1361]	0	1308.61	0	2733.48	122.23		Medium	Not Found	Not Found	Not Found	Peak Found	Not Found	Not Found	n/a	Medium	2.72		89.02
TRUE	Medium	[N].RVSAVDELAMATER.[L]	1xOxidation [M10]		FALSE	1	1	2	SHPRH	SHPRH [1348-1361]	1	1563.78	0	81907.9			Medium	Not Found	Not Found	Not Found	Not Found	Not Found	Not Found	n/a	Medium	3.53		73.82
TRUE	Medium	[K].RAPPVRVDEEK.[R]			FALSE	1	1	1	SHPRH	SHPRH [7-17]	2	1295.71	0			No Quan Values	Not Found	Not Found	Medium	Not Found	Not Found	Not Found	Not Found	Medium	Low	1.62	194.43	14.02
TRUE	Medium	[K].VVSFSKPIEKEETVGIFSPLSVK.[L]			FALSE	1	1	1	SHPRH	SHPRH [76-98]	1	2520.4	0	11662			Medium	Not Found	Not Found	Not Found	Not Found	Not Found	Not Found	n/a	Medium	3.19		112.51
TRUE	Medium	[K].EETVGIFSPLSVK.[L]			FALSE	1	1	4	SHPRH	SHPRH [86-98]	0	1405.76	0	121485	83.81		Not Found	Not Found	Medium	Medium	Not Found	Not Found	Not Found	Medium	Medium	1.7	201.59	75.12
TRUE	Medium	[K].EISYVFTSEK.[A]			FALSE	1	1	4	SHPRH	SHPRH [1486-1495]	0	1202.59	0	4714.06	180.88		Peak Found	Not Found	Medium	Medium	Peak Found	Peak Found	Peak Found	Medium	Medium	2.02	229.77	43.08
TRUE	Medium	[R].EIVTSEGLK.[L]			FALSE	1	1	3	SHPRH	SHPRH [337-345]	0	975.536	0	215600	115.02		Not Found	Not Found	Medium	Not Found	Medium	Not Found	Not Found	Medium	Medium	2.58	146.21	31.95
TRUE	Medium	[K].LDFLSDAN.[S]			FALSE	1	1	1	SHPRH	SHPRH [224-231]	0	894.42	0	14609	85.47		Peak Found	Not Found	Not Found	Not Found	Medium	Not Found	Not Found	n/a	Medium	2.61		99.08
TRUE	Medium	[D].PYYYYYK.[S]			FALSE	1	1	3	SHPRH	SHPRH [562-568]	0	1059.48	0	1.12264e+06			Not Found	Not Found	Medium	Not Found	Not Found	Not Found	Not Found	n/a	Medium	2.59		43.23
TRUE	Medium	[P].PVRVDEEKR.[Q]			FALSE	1	1	1	SHPRH	SHPRH [10-18]	2	1127.62	0	367639			Not Found	Not Found	Medium	Not Found	Not Found	Not Found	Not Found	n/a	Medium	1.86		14.02
TRUE	Medium	[P].PVLHIIEPHEVEQNR.[I]			FALSE	1	1	1	SHPRH	SHPRH [1375-1389]	0	1809.96	0	17880.7			Medium	Not Found	Not Found	Not Found	Not Found	Not Found	Not Found	n/a	Medium	3.43		76.28
TRUE	Medium	[K].SQDKTSGGVNPEPC.[P]	1xCarbamidomethyl [C14]		FALSE	1	1	1	SHPRH	SHPRH [1419-1432]	1	1475.64	0	12097.7			Not Found	Not Found	Not Found	Not Found	Medium	Not Found	Not Found	n/a	Medium	2.61		30.48
TRUE	Medium	[R].WCISGTPVQR.[G]	1xCarbamidomethyl [C2]		FALSE	1	1	4	SHPRH	SHPRH [844-853]	0	1203.59	0	9117.4	113.27		Not Found	Peak Found	Peak Found	Medium	Medium	Not Found	Not Found	Medium	Medium	2.63	198.34	42.42
Note: To improve protein coverage, several MS analyses were performed and, for simplicity, the analyses were combined in this tab

## Sheet: Tab 2
Recombinant SHPRH self-ubiquitination
Checked	Confidence	Annotated Sequence	Modifications	Modifications in Master Proteins	Contaminant	# Protein Groups	# Proteins	# PSMs	Master Protein Accessions	Positions in Master Proteins	# Missed Cleavages	Theo. MH+ [Da]	# Razor Quan Results	Abundance: F1: Sample	Quan Info	Found in Sample: [S1] F1: Sample	Confidence (by Search Engine): MS Amanda 2.0	Confidence (by Search Engine): Sequest HT	XCorr (by Search Engine): Sequest HT	Amanda Score (by Search Engine): MS Amanda 2.0	Top Apex RT [min]
TRUE	High	[R].AIEFTIDEELVQR.[V]			FALSE	1	1	13	SHPRH	SHPRH [1149-1161]	0	1562.81	0	1.49825e+06		High	High	High	3.95	318.45	41.14
TRUE	High	[R].SELNYVDIPHSNSEDGR.[R]	1xDeamidated [N12]		FALSE	1	1	1	SHPRH	SHPRH [777-793]	0	1932.86	0		Not Reliable	High	n/a	High	3.62
TRUE	High	[R].SELNYVDIPHSNSEDGR.[R]			FALSE	1	1	8	SHPRH	SHPRH [777-793]	0	1931.87	0	2.12575e+07		High	High	High	5.28	425.13	34.05
TRUE	High	[R].SAKKDVIDQIQIPPQTEEIHWLHFSPVER.[H]			FALSE	1	1	4	SHPRH	SHPRH [903-931]	2	3440.8	0	4.20654e+06		High	High	High	7.94	615.92	40.09
TRUE	High	[R].QTTSHKEISYVFTSEKANQEEDIPVK.[G]			FALSE	1	1	2	SHPRH	SHPRH [1480-1505]	2	3008.48	0	615565		High	High	High	8.95	410.11	33.23
TRUE	High	[K].QQTGKLSMSEKFR.[D]	1xGG [K5]		FALSE	1	1	2	SHPRH	SHPRH [1172-1184]	2	1653.84	0	59993.1		High	High	High	4.89	316.91	29.59
TRUE	High	[K].QQTGKLSMSEKFR.[D]			FALSE	1	1	4	SHPRH	SHPRH [1172-1184]	2	1539.79	0	386319		High	High	High	4.47	315.65	29.16
TRUE	High	[R].QQLHWNMHEDR.[R]			FALSE	1	1	2	SHPRH	SHPRH [19-29]	0	1493.67	0	44777		High	High	High	3.94	283.7	30.07
TRUE	High	[R].QLVCALNGLAGIHIIKGEYALAAELYREVLR.[S]	1xCarbamidomethyl [C4]; 2xDeamidated [Q1; N7]		FALSE	1	1	1	SHPRH	SHPRH [1022-1052]	2	3455.87	0		No Quan Values	High	n/a	High	4.1
TRUE	High	[R].QLVCALNGLAGIHIIKGEYALAAELYR.[E]	1xCarbamidomethyl [C4]; 2xDeamidated [Q1; N7]		FALSE	1	1	1	SHPRH	SHPRH [1022-1048]	1	2958.58	0	401609		High	n/a	High	6.58		48.22
TRUE	High	[R].QDVKQDALTLPEGK.[V]	1xGG [K4]		FALSE	1	1	4	SHPRH	SHPRH [393-406]	1	1655.86	0	174542		High	High	High	3.92	298.28	32.99
TRUE	High	[R].QDVKQDALTLPEGK.[V]			FALSE	1	1	4	SHPRH	SHPRH [393-406]	1	1541.82	0	1.27389e+06		High	High	High	5.55	414.21	32.91
TRUE	High	[D].PREPKPNPPVLHIIEPHEVEQNR.[I]	1xDeamidated [N7]; 1xGG [K5]		FALSE	1	1	4	SHPRH	SHPRH [1367-1389]	1	2840.48	0		No Quan Values	High	n/a	High	6.8		34.34
TRUE	High	[D].PREPKPNPPVLHIIEPHEVEQNR.[I]	1xDeamidated [N7]		FALSE	1	1	1	SHPRH	SHPRH [1367-1389]	1	2726.44	0	59394.6		High	n/a	High	7.62		34.28
TRUE	High	[D].PREPKPNPPVLHIIEPHEVEQNR.[I]			FALSE	1	1	1	SHPRH	SHPRH [1367-1389]	1	2725.45	0	217428		High	n/a	High	8.36		33.13
TRUE	High	[N].PPVLHIIEPHEVEQNR.[I]			FALSE	1	1	1	SHPRH	SHPRH [1374-1389]	0	1907.01	0	80346		High	n/a	High	4.8		34.59
TRUE	High	[K].PNPPVLHIIEPHEVEQNR.[I]			FALSE	1	1	1	SHPRH	SHPRH [1372-1389]	0	2118.11	0	655898		High	n/a	High	5.26		35.71
TRUE	High	[K].NPQHLYSFIAKILWR.[S]			FALSE	1	1	2	SHPRH	SHPRH [888-902]	1	1886.04	0	31667.7		High	High	High	5.69	428.85	43.72
TRUE	High	[K].NPQHLYSFIAK.[I]			FALSE	1	1	2	SHPRH	SHPRH [888-898]	0	1317.69	0	104035		High	High	High	4.82	355.25	34.52
TRUE	High	[R].NEITSNYKQQTGKLSMSEK.[F]	2xGG [K8; K13]		FALSE	1	1	3	SHPRH	SHPRH [1164-1182]	2	2414.16	0	32223.8		High	High	Medium	3.47	281.21	30.72
TRUE	High	[R].NEITSNYKQQTGKLSMSEK.[F]	1xGG [K8]		FALSE	1	1	4	SHPRH	SHPRH [1164-1182]	2	2300.12	0	138575		High	High	High	5.46	446.94	30.54
TRUE	High	[R].NEITSNYKQQTGKLSMSEK.[F]	1xOxidation [M16]		FALSE	1	1	2	SHPRH	SHPRH [1164-1182]	2	2202.07	0	99156.6		High	n/a	High	5.27		28.73
TRUE	High	[R].NEITSNYKQQTGKLSMSEK.[F]			FALSE	1	1	12	SHPRH	SHPRH [1164-1182]	2	2186.08	0	840014		High	High	High	6.48	415.92	30.21
TRUE	High	[R].NEITSNYKQQTGKLSMSE.[K]			FALSE	1	1	1	SHPRH	SHPRH [1164-1181]	2	2057.98	0	99245.6		High	n/a	High	4.39		31.64
TRUE	High	[R].NEITSNYKQQTGK.[L]			FALSE	1	1	2	SHPRH	SHPRH [1164-1176]	1	1510.75	0	9642.83		High	High	Medium	2.54	284.38	26.71
TRUE	High	[R].MQAMLKTAER.[S]	1xOxidation [M1]; 1xGG [K6]		FALSE	1	1	1	SHPRH	SHPRH [1642-1651]	1	1308.64	0	13882.1		High	n/a	High	3.08		27.87
TRUE	High	[R].MQAMLKTAER.[S]			FALSE	1	1	4	SHPRH	SHPRH [1642-1651]	1	1178.6	0	369606		High	High	High	3.27	258	29.42
TRUE	High	[K].LYQKPEGNHIIKVGIYLLEAGLAKLDFLSDANSR.[M]	1xGG [K24]		FALSE	1	1	3	SHPRH	SHPRH [200-233]	2	3900.1	0	16603.1		High	High	Medium	3.47	459.63	49.41
TRUE	High	[K].LYQKPEGNHIIKVGIYLLEAGLAKLDFLSDANSR.[M]			FALSE	1	1	6	SHPRH	SHPRH [200-233]	2	3786.06	0	135545		High	High	High	8.37	651.1	48.97
TRUE	High	[R].YMAIPSPLVAVEWWR.[I]			FALSE	1	1	4	SHPRH	SHPRH [801-815]	0	1817.94	0	550941		High	High	High	3.82	329.95	49.2
TRUE	High	[R].SELNYVDIPHSNSEDGRR.[L]			FALSE	1	1	8	SHPRH	SHPRH [777-794]	1	2087.97	0	6954930		High	High	High	4.82	353.93	32.47
TRUE	High	[K].LYQKPEGNHIIK.[V]			FALSE	1	1	2	SHPRH	SHPRH [200-211]	0	1439.8	0	98224.7		High	High	High	3.38	301.23	27.97
TRUE	High	[R].SELNYVDIPHSNSEDGRR.[L]	1xDeamidated [N12]		FALSE	1	1	1	SHPRH	SHPRH [777-794]	1	2088.96	0	98026.1		High	n/a	High	4.08		33.32
TRUE	High	[R].SMKAILSFAK.[S]			FALSE	1	1	2	SHPRH	SHPRH [1300-1309]	1	1095.62	0	608709		High	High	High	3.15	293.16	36.15
TRUE	High	[K].VVSFSKPIEKEETVGIFSPLSVK.[L]			FALSE	1	1	2	SHPRH	SHPRH [76-98]	1	2520.4	0	471817		High	High	Medium	3.04	155.45	39.23
TRUE	High	[R].VSAVDELAMATER.[L]			FALSE	1	1	2	SHPRH	SHPRH [1349-1361]	0	1391.68	0	13462913		High	High	High	3.74	326.12	38.25
TRUE	High	[R].VRDPREPKPNPPVLHIIEPHEVEQNR.[I]	1xGG [K8]		FALSE	1	1	2	SHPRH	SHPRH [1364-1389]	2	3209.69	0	97393.5		High	High	High	6.16	468.58	32.93
TRUE	High	[R].VRDPREPKPNPPVLHIIEPHEVEQNR.[I]			FALSE	1	1	10	SHPRH	SHPRH [1364-1389]	2	3095.65	0	4.19034e+06		High	High	High	7.23	655.04	32.85
TRUE	High	[R].VMILTAVKEMNGKK.[G]	1xOxidation [M2]; 1xGG [K]		FALSE	1	1	4	SHPRH	SHPRH [444-457]	2	1691.92	0	94161.1		High	n/a	High	4.91		33.16
TRUE	High	[R].VMILTAVKEMNGKK.[G]	1xDeamidated [N11]; 1xGG [K]		FALSE	1	1	2	SHPRH	SHPRH [444-457]	2	1676.91	0	195106		High	n/a	High	4.03		34.67
TRUE	High	[R].VMILTAVKEMNGKK.[G]	1xGG [K]		FALSE	1	1	3	SHPRH	SHPRH [444-457]	2	1675.92	0		No Quan Values	High	High	High	3.83	372.27
TRUE	High	[R].VMILTAVKEMNGKK.[G]	1xOxidation [M]		FALSE	1	1	2	SHPRH	SHPRH [444-457]	2	1577.88	0	230487		High	n/a	High	3.91		33.11
TRUE	High	[R].VMILTAVKEMNGKK.[G]	1xDeamidated [N11]		FALSE	1	1	2	SHPRH	SHPRH [444-457]	2	1562.86	0	551639		High	n/a	High	4.57		34.71
TRUE	High	[R].VMILTAVKEMNGKK.[G]			FALSE	1	1	2	SHPRH	SHPRH [444-457]	2	1561.88	0	625984		High	High	High	4.51	347.02	34.54
TRUE	High	[K].VMEKLHNSIIPDVLEEDEDD.[P]			FALSE	1	1	1	SHPRH	SHPRH [244-263]	1	2340.09	0	73484.3		High	n/a	High	5.69		40.69
TRUE	High	[R].VLVYQGVKKDGFLQPHFLAEQDIVIITYDVLR.[S]			FALSE	1	1	5	SHPRH	SHPRH [745-776]	2	3717.04	0	564478		High	High	Low	5.11	239.36	45.71
TRUE	High	[R].VKTFQENLSAFKR.[D]	2xGG [K2; K12]		FALSE	1	1	4	SHPRH	SHPRH [1561-1573]	2	1795.94	0	1.43372e+06		High	High	High	4.76	370.37	32.95
TRUE	High	[R].VKTFQENLSAFKR.[D]	1xGG [K2]		FALSE	1	1	6	SHPRH	SHPRH [1561-1573]	2	1681.9	0	3.12353e+06		High	High	High	5.35	422.11	32.71
TRUE	High	[R].VKTFQENLSAFKR.[D]			FALSE	1	1	8	SHPRH	SHPRH [1561-1573]	2	1567.86	0	1.51837e+07		High	High	High	5.32	370.55	32.5
TRUE	High	[R].VKTFQENLSAFK.[R]			FALSE	1	1	2	SHPRH	SHPRH [1561-1572]	1	1411.76	0	181181		High	High	High	3.01	354.23	34.5
TRUE	High	[R].VKTFQENLSAF.[K]			FALSE	1	1	1	SHPRH	SHPRH [1561-1571]	1	1283.66	0	362511		High	n/a	High	2.6		37.93
TRUE	High	[K].VGIYLLEAGLAKLDFLSDANSR.[M]			FALSE	1	1	8	SHPRH	SHPRH [212-233]	1	2365.28	0	1.13326e+06		High	High	High	5.45	530.84	48.2
TRUE	High	[K].VGIYLLEAGLAK.[L]			FALSE	1	1	2	SHPRH	SHPRH [212-223]	0	1246.74	0		No Quan Values	High	High	Medium	2.4	278.83
TRUE	High	[R].TVTSILYPLLR.[L]			FALSE	1	1	2	SHPRH	SHPRH [966-976]	0	1275.77	0	7.01759e+06		High	High	High	2.78	238.93	44.29
TRUE	High	[K].TVEVLALILTHTR.[Q]			FALSE	1	1	2	SHPRH	SHPRH [380-392]	0	1465.87	0	23249.9		High	High	High	3.85	377.5	44.04
TRUE	High	[D].TSSAHYIILSDSLKEEVAHR.[D]			FALSE	1	1	1	SHPRH	SHPRH [49-68]	1	2256.16	0	44351.2		High	n/a	High	5.59		34.78
TRUE	High	[R].TLMKIQLR.[D]			FALSE	1	1	1	SHPRH	SHPRH [1518-1525]	1	1002.61	0	1735282		High	High	Low	1.91	171.67	34.14
TRUE	High	[K].TFQENLSAFKR.[D]			FALSE	1	1	2	SHPRH	SHPRH [1563-1573]	1	1340.7	0	37620		High	High	High	3.79	290.56	32.51
TRUE	High	[K].STMTMEELLTSLQK.[K]	1xOxidation [M5]		FALSE	1	1	1	SHPRH	SHPRH [997-1010]	0	1627.79	0	70643.3		High	n/a	High	3.59		38.38
TRUE	High	[K].STMTMEELLTSLQK.[K]			FALSE	1	1	6	SHPRH	SHPRH [997-1010]	0	1611.8	0	783155		High	High	High	3.97	279.95	43.85
TRUE	High	[R].SSPATESALHFLWREIVTSEGLK.[L]			FALSE	1	1	5	SHPRH	SHPRH [323-345]	1	2558.32	0	212035		High	High	High	6.48	429.22	44.81
TRUE	High	[P].SPLVAVEWWR.[I]			FALSE	1	1	1	SHPRH	SHPRH [806-815]	0	1242.66	0	329027		High	n/a	High	3.53		42.87
TRUE	High	[R].SMKAILSFAKSHR.[F]	2xGG [K3; K10]		FALSE	1	1	2	SHPRH	SHPRH [1300-1312]	2	1703.9	0	56186.3		High	High	High	4.66	458	33.05
TRUE	High	[R].SITLMSSESSNQFLIYVHSKGEDVEKQK.[K]			FALSE	1	1	2	SHPRH	SHPRH [137-164]	2	3184.58	0	203175		High	High	High	6.64	462.84	37.92
TRUE	High	[K].LSMSEKFR.[D]			FALSE	1	1	2	SHPRH	SHPRH [1177-1184]	1	997.514	0	223615		High	High	High	2.83	210.32	30.65
TRUE	High	[K].LYQKPEGNHIIK.[V]	1xGG [K4]		FALSE	1	1	1	SHPRH	SHPRH [200-211]	0	1553.84	0	10527		High	High	Low	1.86	213.98	28.55
TRUE	High	[A].IPSPLVAVEWWR.[I]			FALSE	1	1	1	SHPRH	SHPRH [804-815]	0	1452.8	0	12204.7		High	n/a	High	3.49		46.28
TRUE	High	[K].GQTAIFEEMIEDEEGLVDDR.[A]	1xOxidation [M9]		FALSE	1	1	1	SHPRH	SHPRH [1264-1283]	0	2312.02	0	159671		High	n/a	High	4.21		40.53
TRUE	High	[K].GQTAIFEEMIEDEEGLVDDR.[A]			FALSE	1	1	4	SHPRH	SHPRH [1264-1283]	0	2296.03	0	1.87963e+06		High	High	High	4.1	467.56	45.45
TRUE	High	[R].GLWAISETER.[S]			FALSE	1	1	4	SHPRH	SHPRH [1290-1299]	0	1161.59	0	17017832		High	High	Medium	2.48	242.73	37.66
TRUE	High	[R].GLQFLLTTQMEELNK.[C]	1xDeamidated [Q3]		FALSE	1	1	1	SHPRH	SHPRH [1188-1202]	0	1765.9	0	50896.3		High	n/a	High	3.86		44.98
TRUE	High	[R].GLQFLLTTQMEELNK.[C]			FALSE	1	1	2	SHPRH	SHPRH [1188-1202]	0	1764.92	0	3.02998e+06		High	High	High	2.63	285.96	43.73
TRUE	High	[K].GILVESSFSGEMLEDLGWLQK.[K]			FALSE	1	1	2	SHPRH	SHPRH [174-194]	0	2338.16	0	27673.8		High	High	High	3.42	364.57	48.11
TRUE	High	[K].GHGFSGTFTLGK.[N]			FALSE	1	1	2	SHPRH	SHPRH [501-512]	0	1208.61	0	790052		High	High	High	4.16	408.05	34.11
TRUE	High	[K].GEYALAAELYR.[E]			FALSE	1	1	2	SHPRH	SHPRH [1038-1048]	0	1255.63	0	861518		High	High	High	3.04	352.42	38.04
TRUE	High	[R].GEFLPLQKSTMTMEELLTSLQKK.[C]	1xGG [K8]		FALSE	1	1	2	SHPRH	SHPRH [989-1011]	2	2766.44	0	6868.97		High	High	High	4.47	279.95	45.82
TRUE	High	[R].GEFLPLQKSTMTMEELLTSLQK.[K]	1xGG [K8]		FALSE	1	1	2	SHPRH	SHPRH [989-1010]	1	2638.35	0	19812.6		High	High	High	4.82	323.78	47.6
TRUE	High	[R].FDVEFVDEGSTSMDLFEAWKKEYK.[L]			FALSE	1	1	4	SHPRH	SHPRH [1313-1336]	2	2900.33	0	208277		High	High	High	4.85	392.03	43.84
TRUE	High	[R].FDVEFVDEGSTSMDLFEAWKK.[E]			FALSE	1	1	2	SHPRH	SHPRH [1313-1333]	1	2480.13	0	31288.1		High	High	High	4	396.83	45.01
TRUE	High	[R].EPKPNPPVLHIIEPHEVEQNR.[I]	1xGG [K3]		FALSE	1	1	5	SHPRH	SHPRH [1369-1389]	0	2586.34	0	6.00705e+06		High	High	High	6.08	444.14	34.78
TRUE	High	[R].EPKPNPPVLHIIEPHEVEQNR.[I]			FALSE	1	1	4	SHPRH	SHPRH [1369-1389]	0	2472.3	0	1.54373e+07		High	High	High	6.2	430.8	34.71
TRUE	High	[F].LQPHFLAEQDIVIITYDVLR.[S]			FALSE	1	1	1	SHPRH	SHPRH [757-776]	0	2383.3	0	6661.62		High	n/a	High	4.01		47.26
TRUE	High	[R].EAVKNLEGPPSR.[N]	1xGG [K4]		FALSE	1	1	2	SHPRH	SHPRH [1209-1220]	1	1410.73	0	111194		High	High	High	3.66	316.53	28.88
TRUE	High	[R].EAVKNLEGPPSR.[N]			FALSE	1	1	6	SHPRH	SHPRH [1209-1220]	1	1296.69	0	609263		High	High	High	3.61	313.08	28.51
TRUE	High	[R].EAVKNLEGPP.[S]			FALSE	1	1	1	SHPRH	SHPRH [1209-1218]	1	1053.56	0	40436.6		High	n/a	High	3.18		31.31
TRUE	High	[R].DPREPKPNPPVLHIIEPHEVEQNR.[I]	1xGG [K6]		FALSE	1	1	5	SHPRH	SHPRH [1366-1389]	1	2954.52	0	2.02816e+06		High	High	High	6.25	403.7	34.41
TRUE	High	[R].DPREPKPNPPVLHIIEPHEVEQNR.[I]			FALSE	1	1	5	SHPRH	SHPRH [1366-1389]	1	2840.48	3	9.19677e+06		High	High	n/a		392.64	34.34
TRUE	High	[R].DPQINILLLPLHTGSNGLTIIEATHVLLVEPILNPAHELQAIGR.[V]	1xDeamidated [N16]		FALSE	1	1	3	SHPRH	SHPRH [1574-1617]	0	4744.64	0	618568		High	n/a	High	6.77		51.95
TRUE	High	[R].DPQINILLLPLHTGSNGLTIIEATHVLLVEPILNPAHELQAIGR.[V]			FALSE	1	1	10	SHPRH	SHPRH [1574-1617]	0	4743.66	0	2.67173e+06		High	High	High	9.78	556.45	50.76
TRUE	High	[R].DPGAKALVFSTWQDVLDIISK.[A]	1xGG [K5]		FALSE	1	1	4	SHPRH	SHPRH [1526-1546]	1	2417.27	0	50025.9		High	High	High	4.14	378.3	52.12
TRUE	High	[R].DGRLEEEAKQLR.[E]	1xGG [K9]		FALSE	1	1	4	SHPRH	SHPRH [1092-1103]	2	1557.8	0	389132		High	High	High	4.04	323.31	30.5
TRUE	High	[R].DGRLEEEAKQLR.[E]			FALSE	1	1	2	SHPRH	SHPRH [1092-1103]	2	1443.76	0	932719		High	High	High	4.13	405.68	30.37
TRUE	High	[K].DGFLQPHFLAEQDIVIITYDVLR.[S]			FALSE	1	1	2	SHPRH	SHPRH [754-776]	0	2702.42	0	35159.1		High	High	Medium	2.91	226.37	50.63
TRUE	High	[K].ANQEEDIPVKGSHSTKVEAVVR.[T]			FALSE	1	1	4	SHPRH	SHPRH [1496-1517]	2	2393.24	0	81181.1		High	High	High	6.1	499.07	29.91
TRUE	High	[K].ALVFSTWQDVLDIISK.[A]			FALSE	1	1	4	SHPRH	SHPRH [1531-1546]	0	1834.99	0	343561		High	High	High	4.23	377.88	51.13
TRUE	High	[K].ALTDNNMEFAQISR.[V]	1xOxidation [M7]		FALSE	1	1	1	SHPRH	SHPRH [1547-1560]	0	1625.76	0	772940		High	n/a	High	3.46		34.74
TRUE	High	[K].AILSFAKSHR.[F]			FALSE	1	1	2	SHPRH	SHPRH [1303-1312]	1	1129.65	0	27576		High	High	High	2.89	256.11	30.64
TRUE	High	[R].EAVKNLEGPPSR.[N]	1xDeamidated [N5]		FALSE	1	1	1	SHPRH	SHPRH [1209-1220]	1	1297.67	0	14919		High	n/a	High	2.71		29.35
TRUE	High	[L].HEYWMALR.[N]			FALSE	1	1	1	SHPRH	SHPRH [1339-1346]	0	1105.52	0	84336.6		High	n/a	High	2.7		35.56
TRUE	High	[K].GVSILSIYKYVSSIYR.[Y]	1xGG [K9]		FALSE	1	1	4	SHPRH	SHPRH [458-473]	1	1962.07	0	332875		High	High	High	5.05	378.03	46.53
TRUE	High	[K].KDGFLQPHFLAEQDIVIITYDVLR.[S]			FALSE	1	1	6	SHPRH	SHPRH [753-776]	1	2830.51	0	349200		High	High	High	7.49	632.78	47.02
TRUE	High	[K].LNIVISPYHFDNSWKAFLGELTLQLLPAQSLIENFSER.[S]			FALSE	1	1	2	SHPRH	SHPRH [99-136]	1	4403.31	0	104196		High	High	High	5.33	257.01	52.31
TRUE	High	[K].LNIVISPYHFDNSWK.[A]			FALSE	1	1	2	SHPRH	SHPRH [99-113]	0	1832.93	0	1.06147e+06		High	High	High	5.2	347.71	40.57
TRUE	High	[K].LLNDKAVATSQLQKK.[L]			FALSE	1	1	4	SHPRH	SHPRH [1392-1406]	2	1656.96	0	474404		High	High	High	5.02	510.55	29.78
TRUE	High	[K].LLNDKAVATSQLQK.[K]			FALSE	1	1	4	SHPRH	SHPRH [1392-1405]	1	1528.87	0	886235		High	High	High	5.39	528.41	31.34
TRUE	High	[K].LLHEYWMALR.[N]			FALSE	1	1	2	SHPRH	SHPRH [1337-1346]	0	1331.69	0	1.03555e+06		High	High	High	3.08	260.81	38.38
TRUE	High	[R].IKLYQKPEGNHIIK.[V]	1xGG [K2]		FALSE	1	1	2	SHPRH	SHPRH [198-211]	1	1795.02	0	39791		High	High	High	4.12	264.14	29.77
TRUE	High	[R].IKLLNDKAVATSQLQK.[K]	1xGG [K2]		FALSE	1	1	2	SHPRH	SHPRH [1390-1405]	2	1884.09	0	267183		High	High	High	6.52	572.49	32.45
TRUE	High	[R].IKLLNDKAVATSQLQK.[K]			FALSE	1	1	5	SHPRH	SHPRH [1390-1405]	2	1770.05	0	5.00154e+06		High	High	High	6.7	617.55	32.37
TRUE	High	[R].IKLLNDKAVATSQLQ.[K]			FALSE	1	1	1	SHPRH	SHPRH [1390-1404]	2	1641.95	0		Not Reliable	High	n/a	High	2.9
TRUE	High	[R].LHATHNLMELLIAR.[H]	1xOxidation [M8]		FALSE	1	1	1	SHPRH	SHPRH [1069-1082]	0	1647.9	0	1.18751e+06		High	n/a	High	4.27		35.99
TRUE	High	[R].LHATHNLMELLIAR.[H]			FALSE	1	1	2	SHPRH	SHPRH [1069-1082]	0	1631.91	0	11157174		High	High	High	5.15	410.82	39.76
TRUE	High	[R].IGQTKPTIVHR.[F]	1xGG [K5]		FALSE	1	1	2	SHPRH	SHPRH [1621-1631]	0	1363.78	0	144256		High	High	Medium	2.24	207.78	27.46
TRUE	High	[K].LFSNTVKGQTAIFEEMIEDEEGLVDDR.[A]	1xGG [K7]		FALSE	1	1	2	SHPRH	SHPRH [1257-1283]	1	3199.51	0	643168		High	High	High	5.94	484.21	45.17
TRUE	High	[R].HPGIPPTLRDGR.[L]			FALSE	1	1	4	SHPRH	SHPRH [1083-1094]	1	1315.72	0	21840.9		High	High	High	2.56	247.45	29.79
TRUE	High	[K].LFSNTVKGQTAIFEEMIEDEEGLVDDR.[A]	1xDeamidated [N/Q]		FALSE	1	1	4	SHPRH	SHPRH [1257-1283]	1	3086.45	0		No Quan Values	High	n/a	High	3.87
TRUE	High	[K].LFSNTVKGQTAIFEEMIEDEEGLVDDR.[A]	1xOxidation [M16]		FALSE	1	1	1	SHPRH	SHPRH [1257-1283]	1	3101.46	0	138086		High	n/a	High	4.27		41.15
TRUE	High	[R].LEEEAKQLREHYMSK.[C]			FALSE	1	1	2	SHPRH	SHPRH [1095-1109]	2	1890.94	0	306314		High	High	High	6.57	317.1	30.16
TRUE	High	[K].KDGFLQPHFLAEQDIVIITYDVLR.[S]	1xGG [K1]		FALSE	1	1	2	SHPRH	SHPRH [753-776]	1	2944.56	0		No Quan Values	High	High	High	3.72	415.78
TRUE	High	[K].KEYKLLHEYWMALR.[N]	1xOxidation [M11]		FALSE	1	1	1	SHPRH	SHPRH [1333-1346]	2	1895.98	0	49439.4		High	n/a	High	4.21		35.46
TRUE	High	[K].KGVSILSIYKYVSSIYR.[Y]	1xGG [K10]		FALSE	1	1	4	SHPRH	SHPRH [457-473]	2	2090.16	0	71131.9		High	High	High	5.03	367.73	43.35
TRUE	High	[A].KLDFLSDANSR.[M]			FALSE	1	1	1	SHPRH	SHPRH [223-233]	1	1265.65	0	151630		High	n/a	High	3.53		34.67
TRUE	High	[K].LFSNTVKGQTAIFEEMIEDEEGLVDDR.[A]			FALSE	1	1	4	SHPRH	SHPRH [1257-1283]	1	3085.47	0	3.18379e+06		High	High	High	3.62	301.86	45.04
TRUE	High	[K].KNPQHLYSFIAK.[I]	1xGG [K1]		FALSE	1	1	2	SHPRH	SHPRH [887-898]	1	1559.83	0	397850		High	High	High	5.72	360.05	32.18
TRUE	High	[R].YMAIPSPLVAVEWWR.[I]	1xOxidation [M2]		FALSE	1	1	2	SHPRH	SHPRH [801-815]	0	1833.94	0	149478		High	n/a	High	3.72		47.37
TRUE	High	[K].KNPQHLYSFIAKILWR.[S]	1xGG [K1]		FALSE	1	1	2	SHPRH	SHPRH [887-902]	2	2128.18	0	204669		High	High	High	4.61	282.56	40.95
TRUE	High	[P].KPNPPVLHIIEPHEVEQNR.[I]			FALSE	1	1	1	SHPRH	SHPRH [1371-1389]	0	2246.2	0	60985.6		High	n/a	High	6.48		33.54
TRUE	High	[K].KTEIQNIEFEPKEK.[V]	1xGG [K]		FALSE	1	1	4	SHPRH	SHPRH [423-436]	2	1846.95	0		Not Reliable	High	High	High	3.88	304.58
TRUE	High	[K].KNPQHLYSFIAKILWR.[S]			FALSE	1	1	3	SHPRH	SHPRH [887-902]	2	2014.14	0	149686		High	High	High	6.58	559.94	40.88
TRUE	Medium	[R].VLVYQGVKKDGFLQPHFLAEQDIVIITYDVLR.[S]	1xGG [K]		FALSE	1	1	2	SHPRH	SHPRH [745-776]	2	3831.08	0		No Quan Values	Medium	Medium	Low	1.13	114.56
TRUE	Medium	[M].QAMLKTAER.[S]			FALSE	1	1	1	SHPRH	SHPRH [1643-1651]	1	1047.56	0	40377		Medium	n/a	Medium	2.48		29.41
TRUE	Medium	[R].SMKAILSFAKSHR.[F]	1xOxidation [M2]; 2xGG [K3; K10]		FALSE	1	1	1	SHPRH	SHPRH [1300-1312]	2	1719.9	0	5735.29		Medium	n/a	Medium	3.14		30.02
TRUE	Medium	[R].MKKFNQLMK.[K]			FALSE	1	1	1	SHPRH	SHPRH [234-242]	2	1167.64	0	4009.74		Medium	Medium	Low	1.32	124.74	29.02
TRUE	Medium	[K].AVATSQLQKK.[L]			FALSE	1	1	1	SHPRH	SHPRH [1397-1406]	1	1073.63	0	1169.27		Medium	Medium	Low	1.52	150.17	25.62
TRUE	Medium	[R].KKLVPSTK.[K]	1xGG [K]		FALSE	1	1	2	SHPRH	SHPRH [578-585]	2	1014.63	0	975.533		Medium	Medium	Low	1.56	146.99	24.52
TRUE	Medium	[D].PYYYYYK.[S]			FALSE	1	1	1	SHPRH	SHPRH [562-568]	0	1059.48	0	131627		Medium	n/a	Medium	2.4		33.39
TRUE	Medium	[R].KIHSNSPWWLNVI.[H]			FALSE	1	1	1	SHPRH	SHPRH [1134-1146]	1	1593.85	0		No Quan Values	Medium	n/a	Medium	3.35
Checked	Confidence	Annotated Sequence	Modifications	Modifications in Master Proteins	Contaminant	# Protein Groups	# Proteins	# PSMs	Master Protein Accessions	Positions in Master Proteins	# Missed Cleavages	Theo. MH+ [Da]	# Razor Quan Results	Abundance: F1: Sample	Quan Info	Found in Sample: [S1] F1: Sample	Confidence (by Search Engine): MS Amanda 2.0	Confidence (by Search Engine): Sequest HT	XCorr (by Search Engine): Sequest HT	Amanda Score (by Search Engine): MS Amanda 2.0	Top Apex RT [min]
TRUE	High	[K].ADELFTEYESK.[L]			FALSE	1	1	2	SHPRH	SHPRH [1246-1256]	0	1331.6	0	294660		High	High	Medium	2.9	248.2	38.03
TRUE	High	[R].NEITSNYKQQTGKLSMSEK.[F]	1xGG [K13]		FALSE	1	1	4	SHPRH	SHPRH [1164-1182]	2	2300.12	0	111040		High	High	High	5.78	391.76	32.35
TRUE	High	[R].NEITSNYKQQTGKLSMSEK.[F]	2xGG [K8; K13]		FALSE	1	1	4	SHPRH	SHPRH [1164-1182]	2	2414.16	0	31626.4		High	High	High	4.33	339.54	32.44
TRUE	High	[K].NLKIKPFYCPHCLVAMEPVSTR.[A]	2xCarbamidomethyl [C9; C12]		FALSE	1	1	2	SHPRH	SHPRH [695-716]	1	2660.35	1	21299.5		High	High	Medium	3.81	313.33	40.7
TRUE	High	[K].NPQHLYSFIAK.[I]			FALSE	1	1	2	SHPRH	SHPRH [888-898]	0	1317.69	0	126278		High	High	High	4.16	397.5	36.61
TRUE	High	[R].NRVSAVDELAMATER.[L]			FALSE	1	1	2	SHPRH	SHPRH [1347-1361]	1	1661.83	0	19065.7		High	High	High	3.92	295.84	37.5
TRUE	High	[E].PKPNPPVLHIIEPHEVEQNR.[I]	1xDeamidated [N4]; 1xGG [K2]		FALSE	1	1	1	SHPRH	SHPRH [1370-1389]	0	2458.28	0		No Quan Values	High	n/a	High	4.84
TRUE	High	[K].PNPPVLHIIEPHEVEQNR.[I]			FALSE	1	1	3	SHPRH	SHPRH [1372-1389]	0	2118.11	0	1.72958e+06		High	n/a	High	5.55		37.67
TRUE	High	[K].PNPPVLHIIEPHEVEQNR.[I]	1xDeamidated [N/Q]		FALSE	1	1	2	SHPRH	SHPRH [1372-1389]	0	2119.09	0		Not Reliable	High	n/a	High	5.09
TRUE	High	[D].PREPKPNPPVLHIIEPHEVEQNR.[I]			FALSE	1	1	2	SHPRH	SHPRH [1367-1389]	1	2725.45	0	74026.5		High	n/a	High	7.94		35.19
TRUE	High	[D].PREPKPNPPVLHIIEPHEVEQNR.[I]	1xDeamidated [N7]; 1xGG [K5]		FALSE	1	1	3	SHPRH	SHPRH [1367-1389]	1	2840.48	0		No Quan Values	High	n/a	High	6.61		36.24
TRUE	High	[R].NEITSNYKQQTGKLSMSEK.[F]	1xOxidation [M16]		FALSE	1	1	4	SHPRH	SHPRH [1164-1182]	2	2202.07	0	79843.5		High	n/a	High	5.79		30.66
TRUE	High	[D].PREPKPNPPVLHIIEPHEVEQNR.[I]	2xDeamidated [N7; N22]; 1xGG [K5]		FALSE	1	1	1	SHPRH	SHPRH [1367-1389]	1	2841.46	0		Not Reliable	High	n/a	High	4.61
TRUE	High	[R].QDVKQDALTLPEGK.[V]	1xDeamidated [Q1]		FALSE	1	1	1	SHPRH	SHPRH [393-406]	1	1542.8	0		Not Reliable	High	n/a	High	4.66
TRUE	High	[R].QDVKQDALTLPEGK.[V]	1xGG [K4]		FALSE	1	1	4	SHPRH	SHPRH [393-406]	1	1655.86	0	185103		High	High	High	3.94	299.87	34.87
TRUE	High	[K].QIKGHGFSGTFTLGK.[N]			FALSE	1	1	2	SHPRH	SHPRH [498-512]	1	1577.84	0	316994		High	High	High	4.79	268.26	35.21
TRUE	High	[R].QQLHWNMHEDR.[R]			FALSE	1	1	2	SHPRH	SHPRH [19-29]	0	1493.67	0	62169.8		High	High	High	3.92	270.63	32.01
TRUE	High	[R].QQLHWNMHEDR.[R]	1xDeamidated [Q]		FALSE	1	1	2	SHPRH	SHPRH [19-29]	0	1494.65	0		Not Reliable	High	n/a	High	3.68
TRUE	High	[K].QQTGKLSMSEKFR.[D]			FALSE	1	1	4	SHPRH	SHPRH [1172-1184]	2	1539.79	0	348706		High	High	High	4.34	330.44	31.18
TRUE	High	[K].QQTGKLSMSEKFR.[D]	1xDeamidated [Q]		FALSE	1	1	2	SHPRH	SHPRH [1172-1184]	2	1540.78	0		Not Reliable	High	n/a	High	4.17
TRUE	High	[K].QQTGKLSMSEKFR.[D]	1xGG [K5]		FALSE	1	1	2	SHPRH	SHPRH [1172-1184]	2	1653.84	0	127345		High	High	High	4.2	317.96	31.55
TRUE	High	[K].QTHQQETQSIQVDVQHPALIPVLR.[P]			FALSE	1	1	2	SHPRH	SHPRH [282-305]	0	2765.47	0	645438		High	n/a	High	6.26		40.61
TRUE	High	[R].QTTSHKEISYVFTSEK.[A]			FALSE	1	1	2	SHPRH	SHPRH [1480-1495]	1	1884.93	0		No Quan Values	High	High	Medium	2.93	184.3
TRUE	High	[R].QDVKQDALTLPEGK.[V]			FALSE	1	1	4	SHPRH	SHPRH [393-406]	1	1541.82	0	2.0414e+06		High	High	High	4.55	423.08	34.79
TRUE	High	[R].NEITSNYKQQTGKLSMSEK.[F]	1xDeamidated [Q9]		FALSE	1	1	3	SHPRH	SHPRH [1164-1182]	2	2187.06	0		No Quan Values	High	n/a	High	4.55
TRUE	High	[R].NEITSNYKQQTGKLSMSEK.[F]			FALSE	1	1	4	SHPRH	SHPRH [1164-1182]	2	2186.08	0	719288		High	High	High	5.75	453.58	32.01
TRUE	High	[R].NEITSNYKQQTGK.[L]	1xGG [K8]		FALSE	1	1	3	SHPRH	SHPRH [1164-1176]	1	1624.79	0	10485.6		High	High	High	3.93	282.37	28.93
TRUE	High	[K].IHSNSPWWLNVIHR.[A]			FALSE	1	1	2	SHPRH	SHPRH [1135-1148]	0	1758.92	0	546491		High	High	High	4.84	395.06	41.34
TRUE	High	[R].IKLLNDKAVATSQLQK.[K]			FALSE	1	1	7	SHPRH	SHPRH [1390-1405]	2	1770.05	0	5.01774e+06		High	High	High	5.82	620.65	34.33
TRUE	High	[R].IKLLNDKAVATSQLQK.[K]	1xDeamidated [N/Q]		FALSE	1	1	3	SHPRH	SHPRH [1390-1405]	2	1771.03	0	216812		High	n/a	High	5.35		34.86
TRUE	High	[R].IKLLNDKAVATSQLQK.[K]	1xGG [K2]		FALSE	1	1	2	SHPRH	SHPRH [1390-1405]	2	1884.09	0	122471		High	High	High	6.35	555.4	34.4
TRUE	High	[R].IKLYQKPEGNHIIK.[V]	1xGG [K2]		FALSE	1	1	2	SHPRH	SHPRH [198-211]	1	1795.02	0	70467.3		High	High	Medium	3.59	343.78	31.82
TRUE	High	[R].IKLYQKPEGNHIIK.[V]	2xGG [K2; K6]		FALSE	1	1	1	SHPRH	SHPRH [198-211]	1	1909.07	0		No Quan Values	High	High	Low	2.01	252.11
TRUE	High	[K].LLHEYWMALR.[N]			FALSE	1	1	2	SHPRH	SHPRH [1337-1346]	0	1331.69	0	408607		High	High	Medium	3.01	265.57	40.6
TRUE	High	[K].LLNDKAVATSQLQK.[K]			FALSE	1	1	4	SHPRH	SHPRH [1392-1405]	1	1528.87	0	616678		High	High	High	5.06	541.31	33.16
TRUE	High	[K].LLNDKAVATSQLQKK.[L]			FALSE	1	1	2	SHPRH	SHPRH [1392-1406]	2	1656.96	0	173049		High	High	High	5.74	496.26	31.61
TRUE	High	[R].YMAIPSPLVAVEWWR.[I]			FALSE	1	1	4	SHPRH	SHPRH [801-815]	0	1817.94	0	435363		High	High	High	4.81	416.73	51.1
TRUE	High	[K].LNIVISPYHFDNSWK.[A]			FALSE	1	1	4	SHPRH	SHPRH [99-113]	0	1832.93	0	489717		High	High	High	4.27	361.44	42.62
TRUE	High	[A].IPSPLVAVEWWR.[I]			FALSE	1	1	1	SHPRH	SHPRH [804-815]	0	1452.8	0	9236.35		High	n/a	High	3.66		48.41
TRUE	High	[K].ISDWALKLSSLDR.[R]			FALSE	1	1	2	SHPRH	SHPRH [952-964]	1	1503.82	0	80400.5		High	High	Medium	2.95	366.18	41.21
TRUE	High	[K].LSMSEKFR.[D]			FALSE	1	1	2	SHPRH	SHPRH [1177-1184]	1	997.514	0	329610		High	High	Medium	2.43	213.47	32.53
TRUE	High	[A].LTDNNMEFAQISR.[V]			FALSE	1	1	1	SHPRH	SHPRH [1548-1560]	0	1538.73	0	29351.9		High	n/a	High	3.58		37.9
TRUE	High	[L].LVEPILNPAHELQAIGR.[V]			FALSE	1	1	1	SHPRH	SHPRH [1601-1617]	0	1870.05	0	60841.3		High	n/a	High	4.03		42.29
TRUE	High	[K].LYQKPEGNHIIK.[V]			FALSE	1	1	2	SHPRH	SHPRH [200-211]	0	1439.8	0	86838.2		High	High	Medium	2.79	324.63	29.97
TRUE	High	[K].LYQKPEGNHIIK.[V]	1xGG [K4]		FALSE	1	1	1	SHPRH	SHPRH [200-211]	0	1553.84	0	53088.6		High	High	Low	1.96	216.49	30.52
TRUE	High	[R].MQAMLKTAER.[S]			FALSE	1	1	2	SHPRH	SHPRH [1642-1651]	1	1178.6	0	421089		High	High	High	3.34	246.22	31.4
TRUE	High	[R].MQAMLKTAER.[S]	1xDeamidated [Q2]		FALSE	1	1	1	SHPRH	SHPRH [1642-1651]	1	1179.59	0	38014.7		High	n/a	High	3.2		32.07
TRUE	High	[R].MQAMLKTAER.[S]	1xOxidation [M1]		FALSE	1	1	3	SHPRH	SHPRH [1642-1651]	1	1194.6	0	25266.9		High	n/a	High	3.32		29.36
TRUE	High	[R].MQAMLKTAER.[S]	1xDeamidated [Q2]; 1xGG [K6]		FALSE	1	1	1	SHPRH	SHPRH [1642-1651]	1	1293.63	0	33797.5		High	n/a	High	3.43		32.35
TRUE	High	[R].NEITSNYKQQTGK.[L]			FALSE	1	1	4	SHPRH	SHPRH [1164-1176]	1	1510.75	0	121702		High	High	High	5.47	336.83	28.55
TRUE	High	[R].QTTSHKEISYVFTSEKANQEEDIPVK.[G]			FALSE	1	1	4	SHPRH	SHPRH [1480-1505]	2	3008.48	0	1.91292e+06		High	High	High	7.64	385.51	35.19
TRUE	High	[R].QTTSHKEISYVFTSEKANQEEDIPVK.[G]	1xDeamidated [N/Q]		FALSE	1	1	2	SHPRH	SHPRH [1480-1505]	2	3009.47	0		Not Reliable	High	n/a	High	5.21
TRUE	High	[R].QTTSHKEISYVFTSEKANQEEDIPVK.[G]	1xGG [K6]		FALSE	1	1	2	SHPRH	SHPRH [1480-1505]	2	3122.53	0	113015		High	High	High	4.2	279.64	35.24
TRUE	High	[R].SAKKDVIDQIQIPPQTEEIHWLHFSPVER.[H]			FALSE	1	1	10	SHPRH	SHPRH [903-931]	2	3440.8	0	1.64835e+06		High	High	High	7.51	630.21	42.09
TRUE	High	[K].VGIYLLEAGLAKLDFLSDANSR.[M]			FALSE	1	1	1	SHPRH	SHPRH [212-233]	1	2365.28	0		No Quan Values	High	High	Low	1.72	177.06
TRUE	High	[R].VKTFQENLSAFK.[R]			FALSE	1	1	2	SHPRH	SHPRH [1561-1572]	1	1411.76	0		No Quan Values	High	High	High	3.34	354.4
TRUE	High	[R].VKTFQENLSAFKR.[D]			FALSE	1	1	4	SHPRH	SHPRH [1561-1573]	2	1567.86	0	9.01005e+06		High	High	High	4.44	450.43	34.52
TRUE	High	[R].VKTFQENLSAFKR.[D]	1xDeamidated [N/Q]		FALSE	1	1	3	SHPRH	SHPRH [1561-1573]	2	1568.84	0		Not Reliable	High	n/a	High	4.61
TRUE	High	[R].VKTFQENLSAFKR.[D]	1xGG [K2]		FALSE	1	1	4	SHPRH	SHPRH [1561-1573]	2	1681.9	0	2.28898e+06		High	High	High	5.19	412.15	34.66
TRUE	High	[R].VKTFQENLSAFKR.[D]	2xGG [K2; K12]		FALSE	1	1	4	SHPRH	SHPRH [1561-1573]	2	1795.94	0	730192		High	High	High	4.55	355.73	34.93
TRUE	High	[R].VLVYQGVKKDGFLQPHFLAEQDIVIITYDVLR.[S]			FALSE	1	1	1	SHPRH	SHPRH [745-776]	2	3717.04	0	8539.12		High	High	Low	2.33	200.53	47.98
TRUE	High	[K].VMEKLHNSIIPDVLEEDEDD.[P]			FALSE	1	1	1	SHPRH	SHPRH [244-263]	1	2340.09	0		No Quan Values	High	n/a	High	4.79
TRUE	High	[R].VMILTAVKEMNGK.[K]			FALSE	1	1	2	SHPRH	SHPRH [444-456]	1	1433.79	0	512427		High	High	High	3.68	383.04	38.68
TRUE	High	[R].VMILTAVKEMNGK.[K]	1xDeamidated [N11]		FALSE	1	1	1	SHPRH	SHPRH [444-456]	1	1434.77	0		Not Reliable	High	n/a	High	3.22
TRUE	High	[R].VMILTAVKEMNGKK.[G]	1xDeamidated [N11]		FALSE	1	1	2	SHPRH	SHPRH [444-457]	2	1562.86	0	208963		High	n/a	High	4.3		37.45
TRUE	High	[R].VMILTAVKEMNGKK.[G]	1xOxidation [M]		FALSE	1	1	2	SHPRH	SHPRH [444-457]	2	1577.88	0	184919		High	n/a	High	4.2		36.62
TRUE	High	[R].VMILTAVKEMNGKK.[G]	1xDeamidated [N11]; 1xOxidation [M2]		FALSE	1	1	1	SHPRH	SHPRH [444-457]	2	1578.86	0		Not Reliable	High	n/a	High	4.61
TRUE	High	[R].VMILTAVKEMNGKK.[G]	1xGG [K]		FALSE	1	1	4	SHPRH	SHPRH [444-457]	2	1675.92	0	560524		High	High	High	4.3	384.92	36.58
TRUE	High	[R].VMILTAVKEMNGKK.[G]	1xDeamidated [N11]; 1xGG [K]		FALSE	1	1	4	SHPRH	SHPRH [444-457]	2	1676.91	0		No Quan Values	High	n/a	High	4.06
TRUE	High	[R].VRDPREPKPNPPVLHIIEPHEVEQNR.[I]			FALSE	1	1	10	SHPRH	SHPRH [1364-1389]	2	3095.65	0	1.76084e+06		High	High	High	6.27	510.34	34.9
TRUE	High	[R].VRDPREPKPNPPVLHIIEPHEVEQNR.[I]	1xGG [K8]		FALSE	1	1	2	SHPRH	SHPRH [1364-1389]	2	3209.69	0	26684.4		High	High	High	5.88	470.89	34.93
TRUE	High	[R].VSAVDELAMATER.[L]			FALSE	1	1	2	SHPRH	SHPRH [1349-1361]	0	1391.68	0	7479919		High	High	High	4.31	331.02	40.19
TRUE	High	[K].VVNYFIPSHYFGGK.[L]			FALSE	1	1	3	SHPRH	SHPRH [407-420]	0	1627.83	0	1.50427e+06		High	High	Medium	3.14	331.34	41.03
TRUE	High	[K].VVNYFIPSHYFGGKLK.[K]	1xGG [K]		FALSE	1	1	5	SHPRH	SHPRH [407-422]	1	1983.05	0	556025		High	High	Medium	3.53	292.49	39.67
TRUE	High	[K].VVSFSKPIEKEETVGIFSPLSVK.[L]			FALSE	1	1	4	SHPRH	SHPRH [76-98]	1	2520.4	0	418406		High	High	High	5.37	519.43	41.28
TRUE	High	[K].VVSFSKPIEKEETVGIFSPLSVK.[L]	1xGG [K]		FALSE	1	1	5	SHPRH	SHPRH [76-98]	1	2634.44	0	294196		High	High	High	4.15	325.63	41.37
TRUE	High	[K].VVSFSKPIEKEETVGIFSPLSVK.[L]	2xGG [K6; K10]		FALSE	1	1	2	SHPRH	SHPRH [76-98]	1	2748.48	0	15695.6		High	High	Medium	3.24	285.43	41.45
TRUE	High	[K].VGIYLLEAGLAK.[L]			FALSE	1	1	2	SHPRH	SHPRH [212-223]	0	1246.74	0		No Quan Values	High	High	High	3.43	297.31
TRUE	High	[K].LHNSIIPDVLEEDEDDPESEPEGQDIDELYHFVK.[Q]			FALSE	1	1	3	SHPRH	SHPRH [248-281]	0	3965.81	0	92222.5		High	High	High	5.19	432.88	45.42
TRUE	High	[R].TVTSILYPLLR.[L]			FALSE	1	1	10	SHPRH	SHPRH [966-976]	0	1275.77	0	6.12566e+06		High	High	Medium	3	304.15	46.6
TRUE	High	[R].TLMKIQLR.[D]			FALSE	1	1	2	SHPRH	SHPRH [1518-1525]	1	1002.61	0	1.64858e+06		High	High	Medium	2.44	187.51	36.2
TRUE	High	[R].SAKKDVIDQIQIPPQTEEIHWLHFSPVER.[H]	1xGG [K]		FALSE	1	1	4	SHPRH	SHPRH [903-931]	2	3554.84	0		No Quan Values	High	High	High	8.03	642.47
TRUE	High	[R].SAKKDVIDQIQIPPQTEEIHWLHFSPVER.[H]	2xGG [K3; K4]		FALSE	1	1	7	SHPRH	SHPRH [903-931]	2	3668.88	0	229243		High	High	High	8.87	687.67	41.94
TRUE	High	[G].SDTSSAHYIILSDSLKEEVAHR.[D]			FALSE	1	1	1	SHPRH	SHPRH [47-68]	1	2458.22	0	64650.5		High	n/a	High	6.19		37.62
TRUE	High	[R].SELNYVDIPHSNSED.[G]			FALSE	1	1	1	SHPRH	SHPRH [777-791]	0	1718.75	0	81321.9		High	n/a	High	3.4		37.84
TRUE	High	[R].SELNYVDIPHSNSEDGR.[R]			FALSE	1	1	6	SHPRH	SHPRH [777-793]	0	1931.87	0	16889374		High	High	High	4.74	463.46	35.94
TRUE	High	[R].SELNYVDIPHSNSEDGR.[R]	1xDeamidated [N12]		FALSE	1	1	2	SHPRH	SHPRH [777-793]	0	1932.86	0	755572		High	n/a	High	4.33		36.82
TRUE	High	[R].SELNYVDIPHSNSEDGRR.[L]			FALSE	1	1	6	SHPRH	SHPRH [777-794]	1	2087.97	0	1.34453e+06		High	High	High	4.94	357.74	34.35
TRUE	High	[R].SITLMSSESSNQFLIYVHSKGEDVEK.[Q]			FALSE	1	1	3	SHPRH	SHPRH [137-162]	1	2928.43	0	174111		High	High	High	5.73	551.07	40.94
TRUE	High	[R].SITLMSSESSNQFLIYVHSKGEDVEKQK.[K]			FALSE	1	1	4	SHPRH	SHPRH [137-164]	2	3184.58	0	181782		High	High	High	7.1	429.23	39.84
TRUE	High	[R].SITLMSSESSNQFLIYVHSKGEDVEKQK.[K]	1xGG [K]		FALSE	1	1	2	SHPRH	SHPRH [137-164]	2	3298.63	0	34819.9		High	High	Low	2.88	273.8	39.67
TRUE	High	[R].SMKAILSFAK.[S]	1xGG [K3]		FALSE	1	1	2	SHPRH	SHPRH [1300-1309]	1	1209.67	0	25927.9		High	High	Medium	2.45	296.54	38.69
TRUE	High	[R].SSPATESALHFLWR.[E]			FALSE	1	1	4	SHPRH	SHPRH [323-336]	0	1601.81	0	1.2234e+06		High	High	High	3.98	337.61	42.26
TRUE	High	[R].SSPATESALHFLWREIVTSEGLK.[L]			FALSE	1	1	2	SHPRH	SHPRH [323-345]	1	2558.32	0	7406.06		High	High	High	3.99	386.33	47.18
TRUE	High	[K].STMTMEELLTSLQK.[K]			FALSE	1	1	4	SHPRH	SHPRH [997-1010]	0	1611.8	0	2.33598e+06		High	High	High	4.48	370.49	46.04
TRUE	High	[K].STMTMEELLTSLQK.[K]	1xOxidation [M]		FALSE	1	1	5	SHPRH	SHPRH [997-1010]	0	1627.79	0	1.12038e+06		High	n/a	High	4.09		46
TRUE	High	[K].STMTMEELLTSLQK.[K]	1xDeamidated [Q13]; 1xOxidation [M]		FALSE	1	1	3	SHPRH	SHPRH [997-1010]	0	1628.78	0	12289.5		High	n/a	High	3.34		47.17
TRUE	High	[K].STMTMEELLTSLQK.[K]	2xOxidation [M3; M5]		FALSE	1	1	2	SHPRH	SHPRH [997-1010]	0	1643.79	0	406613		High	n/a	High	3.63		46
TRUE	High	[K].STMTMEELLTSLQKK.[C]	1xDeamidated [Q13]		FALSE	1	1	1	SHPRH	SHPRH [997-1011]	1	1740.88	0	34058.5		High	n/a	High	4.17		44.52
TRUE	High	[K].STMTMEELLTSLQKK.[C]	1xOxidation [M3]		FALSE	1	1	2	SHPRH	SHPRH [997-1011]	1	1755.89	0	170497		High	n/a	High	4.21		38.17
TRUE	High	[K].TEIQNIEFEPKEK.[V]			FALSE	1	1	2	SHPRH	SHPRH [424-436]	1	1604.82	0	61296.2		High	High	Medium	3.68	249.26	35.49
TRUE	High	[K].TEIQNIEFEPKEK.[V]	1xGG [K]		FALSE	1	1	4	SHPRH	SHPRH [424-436]	1	1718.86	0	46558.9		High	High	Medium	3.16	279.11	35.41
TRUE	High	[K].TEIQNIEFEPKEKVQCPPTR.[V]	1xAcetyl [K]; 1xCarbamidomethyl [C16]; 1xDeamidated [Q15]; 1xMethyl [K]	SHPRH 1xAcetyl [K]; 1xMethyl [K]	FALSE	1	1	2	SHPRH	SHPRH [424-443]	2	2500.24	0	100841		High	n/a	High	4.44		36.07
TRUE	High	[K].TFQENLSAFKR.[D]			FALSE	1	1	2	SHPRH	SHPRH [1563-1573]	1	1340.7	0	434123		High	High	High	3.35	289.81	35.63
TRUE	High	[K].TVEVLALILTHTR.[Q]			FALSE	1	1	4	SHPRH	SHPRH [380-392]	0	1465.87	0	17202		High	High	High	3.84	373.11	46.32
TRUE	High	[K].LHNSIIPDVLEEDEDD.[P]			FALSE	1	1	1	SHPRH	SHPRH [248-263]	0	1852.84	0		No Quan Values	High	n/a	High	3.49
TRUE	High	[R].YMAIPSPLVAVEWWR.[I]	1xOxidation [M2]		FALSE	1	1	2	SHPRH	SHPRH [801-815]	0	1833.94	0	29838.6		High	n/a	High	3.84		49.47
TRUE	High	[R].LHATHNLMELLIAR.[H]	1xDeamidated [N6]		FALSE	1	1	1	SHPRH	SHPRH [1069-1082]	0	1632.89	0		Not Reliable	High	n/a	High	4.4
TRUE	High	[R].LHATHNLMELLIAR.[H]	1xOxidation [M8]		FALSE	1	1	2	SHPRH	SHPRH [1069-1082]	0	1647.9	0	914162		High	n/a	High	4.66		38.19
TRUE	High	[K].GSHSTKVEAVVR.[T]			FALSE	1	1	2	SHPRH	SHPRH [1506-1517]	1	1269.69	0	29384.7		High	High	High	3.27	316.48	27.92
TRUE	High	[K].GVSILSIYKYVSSIYR.[Y]	1xGG [K9]		FALSE	1	1	1	SHPRH	SHPRH [458-473]	1	1962.07	0		No Quan Values	High	High	Low	2.41	218.47
TRUE	High	[L].HATHNLMELLIAR.[H]			FALSE	1	1	1	SHPRH	SHPRH [1070-1082]	0	1518.82	0	27924.5		High	n/a	High	4.58		41.73
TRUE	High	[L].HIIEPHEVEQNR.[I]			FALSE	1	1	1	SHPRH	SHPRH [1378-1389]	0	1500.76	0	35502.7		High	n/a	High	4.29		30.25
TRUE	High	[R].DPQINILLLPLHTGSN.[G]	1xDeamidated [N16]		FALSE	1	1	1	SHPRH	SHPRH [1574-1589]	0	1745.94	0	2623.34		High	n/a	High	3.49		49.8
TRUE	High	[R].HPGIPPTLRDGR.[L]			FALSE	1	1	2	SHPRH	SHPRH [1083-1094]	1	1315.72	0	39369.4		High	High	Medium	2.64	240.96	31.65
TRUE	High	[R].HPGIPPTLRDGRLEEEAK.[Q]			FALSE	1	1	2	SHPRH	SHPRH [1083-1100]	2	2015.07	0	184634		High	High	High	4.57	201.7	33.29
TRUE	High	[R].DGRLEEEAKQLR.[E]	1xGG [K9]		FALSE	1	1	4	SHPRH	SHPRH [1092-1103]	2	1557.8	0	322990		High	High	High	4.17	434.62	32.39
TRUE	High	[K].HSEASVLTVADLADLFTKETEELEDYKDDDDK.[-]			FALSE	1	1	2	SHPRH	SHPRH [1660-1691]	2	3641.69	0		No Quan Values	High	High	High	7.87	565.66
TRUE	High	[I].HSNSPWWLNVIHR.[A]			FALSE	1	1	1	SHPRH	SHPRH [1136-1148]	0	1645.83	0	191940		High	n/a	High	4.31		41.23
TRUE	High	[C].KADELFTEYESK.[L]			FALSE	1	1	1	SHPRH	SHPRH [1245-1256]	1	1459.7	0	238832		High	n/a	High	5.23		35.7
TRUE	High	[R].DGRLEEEAKQLR.[E]	1xDeamidated [Q10]		FALSE	1	1	1	SHPRH	SHPRH [1092-1103]	2	1444.74	0		Not Reliable	High	n/a	High	4.69
TRUE	High	[R].DGRLEEEAKQLR.[E]			FALSE	1	1	2	SHPRH	SHPRH [1092-1103]	2	1443.76	0	1.13214e+06		High	High	High	3.78	413.7	32.26
TRUE	High	[R].EAVKNLEGPPSR.[N]	1xGG [K4]		FALSE	1	1	2	SHPRH	SHPRH [1209-1220]	1	1410.73	0	97811.4		High	High	High	3.56	320.26	30.74
TRUE	High	[K].KEYKLLHEYWMALR.[N]			FALSE	1	1	2	SHPRH	SHPRH [1333-1346]	2	1879.99	0	153603		High	High	High	5.26	431.06	39.31
TRUE	High	[K].KGVSILSIYK.[Y]			FALSE	1	1	2	SHPRH	SHPRH [457-466]	1	1107.68	0	904363		High	High	High	4.39	379.15	38.19
TRUE	High	[K].GQTAIFEEMIEDEEGLVDDR.[A]	1xOxidation [M9]		FALSE	1	1	2	SHPRH	SHPRH [1264-1283]	0	2312.02	0	388784		High	n/a	High	4.44		47.51
TRUE	High	[R].GLWAISETER.[S]			FALSE	1	1	2	SHPRH	SHPRH [1290-1299]	0	1161.59	0	9504784		High	High	Medium	2.13	236.93	39.74
TRUE	High	[R].GLQFLLTTQMEELNK.[C]	1xOxidation [M10]		FALSE	1	1	2	SHPRH	SHPRH [1188-1202]	0	1780.91	0	1.00575e+06		High	n/a	High	4.46		45.94
TRUE	High	[R].GLQFLLTTQMEELNK.[C]	1xDeamidated [Q9]		FALSE	1	1	3	SHPRH	SHPRH [1188-1202]	0	1765.9	0	17636.6		High	n/a	High	4.27		47.25
TRUE	High	[R].EAVKNLEGPPSR.[N]			FALSE	1	1	2	SHPRH	SHPRH [1209-1220]	1	1296.69	0	751219		High	High	High	3.55	341.97	30.36
TRUE	High	[R].EPKPNPPVLHIIEPHEVEQNR.[I]			FALSE	1	1	4	SHPRH	SHPRH [1369-1389]	0	2472.3	0	1.27946e+07		High	High	High	5.39	419.62	36.63
TRUE	High	[R].EPKPNPPVLHIIEPHEVEQNR.[I]	1xDeamidated [N/Q]		FALSE	1	1	4	SHPRH	SHPRH [1369-1389]	0	2473.28	0	340159		High	n/a	High	6		37.88
TRUE	High	[R].EPKPNPPVLHIIEPHEVEQNR.[I]	1xGG [K3]		FALSE	1	1	10	SHPRH	SHPRH [1369-1389]	0	2586.34	0	4.02733e+06		High	High	High	6.09	454.44	36.67
TRUE	High	[R].EPKPNPPVLHIIEPHEVEQNR.[I]	1xDeamidated [N/Q]; 1xGG [K3]		FALSE	1	1	2	SHPRH	SHPRH [1369-1389]	0	2587.33	0		Not Reliable	High	n/a	High	5.98
TRUE	High	[R].DPREPKPNPPVLHIIEPHEVEQNR.[I]	1xGG [K6]		FALSE	1	1	2	SHPRH	SHPRH [1366-1389]	1	2954.52	0	122892		High	High	High	5.75	368.53	36.27
TRUE	High	[K].EYKLLHEYWMALR.[N]			FALSE	1	1	2	SHPRH	SHPRH [1334-1346]	1	1751.89	0	247527		High	High	High	3.86	270.67	41.61
TRUE	High	[R].EYPNSGPQLLGGILADEMGLGK.[T]			FALSE	1	1	2	SHPRH	SHPRH [358-379]	0	2259.13	0	11593.8		High	High	Medium	2.75	191.83	49.11
TRUE	High	[K].KGVSILSIYK.[Y]	1xGG [K1]		FALSE	1	1	2	SHPRH	SHPRH [457-466]	1	1221.72	0	337480		High	High	High	4.28	396.84	38.21
TRUE	High	[R].DPREPKPNPPVLHIIEPHEVEQNR.[I]			FALSE	1	1	3	SHPRH	SHPRH [1366-1389]	1	2840.48	3	2.51589e+06		High	High	n/a		351.75	36.24
TRUE	High	[R].DPQINILLLPLHTGSNGLTIIEATHVLLVEPILNPAHELQAIGR.[V]			FALSE	1	1	4	SHPRH	SHPRH [1574-1617]	0	4743.66	0	238718		High	High	High	9.01	539.83	52.54
TRUE	High	[R].GEFLPLQKSTMTMEELLTSLQK.[K]	1xGG [K8]		FALSE	1	1	2	SHPRH	SHPRH [989-1010]	1	2638.35	0	57526.9		High	High	High	4.9	343.03	49.71
TRUE	High	[R].GEFLPLQKSTMTMEELLTSLQKK.[C]			FALSE	1	1	3	SHPRH	SHPRH [989-1011]	2	2652.4	0	24362.1		High	High	High	4.62	392.74	47.37
TRUE	High	[R].GEFLPLQKSTMTMEELLTSLQKK.[C]	1xGG [K8]		FALSE	1	1	1	SHPRH	SHPRH [989-1011]	2	2766.44	0	27848		High	High	Low	3.28	310.02	47.96
TRUE	High	[K].GEYALAAELYR.[E]			FALSE	1	1	2	SHPRH	SHPRH [1038-1048]	0	1255.63	0	500822		High	High	Medium	2.97	360.62	40.06
TRUE	High	[K].GHGFSGTFTLGK.[N]			FALSE	1	1	2	SHPRH	SHPRH [501-512]	0	1208.61	0	866630		High	High	High	3.84	386.09	36.16
TRUE	High	[K].GKSQPFINPDSQGH.[C]	1xGG [K2]		FALSE	1	1	1	SHPRH	SHPRH [587-600]	1	1625.77	0		No Quan Values	High	n/a	High	3.98
TRUE	High	[R].GLQFLLTTQMEELNK.[C]			FALSE	1	1	4	SHPRH	SHPRH [1188-1202]	0	1764.92	0	1.20354e+06		High	High	High	4.6	387.59	45.97
TRUE	High	[R].DPQINILLLPLHTGSNGLTIIEATHVLLVEPILNPAHELQAIGR.[V]	1xDeamidated [N16]		FALSE	1	1	1	SHPRH	SHPRH [1574-1617]	0	4744.64	0		No Quan Values	High	n/a	High	8.35
TRUE	High	[R].KKLVPSTK.[K]	1xGG [K]		FALSE	1	1	3	SHPRH	SHPRH [578-585]	2	1014.63	0	2538.14		High	High	Medium	2.18	235.23	26.5
TRUE	High	[R].EAVKNLEGPPSR.[N]	1xDeamidated [N5]		FALSE	1	1	1	SHPRH	SHPRH [1209-1220]	1	1297.67	0	67829		High	n/a	High	3.25		31.22
TRUE	High	[K].KLGQLLYLTNLEK.[S]			FALSE	1	1	3	SHPRH	SHPRH [1406-1418]	1	1532.9	0	223987		High	High	High	3.91	240.51	41.67
TRUE	High	[A].KLDFLSDANSR.[M]			FALSE	1	1	1	SHPRH	SHPRH [223-233]	1	1265.65	0	95902.8		High	n/a	High	3.36		36.75
TRUE	High	[K].ANQEEDIPVKGSHSTKVEAVVR.[T]			FALSE	1	1	4	SHPRH	SHPRH [1496-1517]	2	2393.24	0	120939		High	High	High	5.82	508.01	31.73
TRUE	High	[K].LDFLSDANSR.[M]			FALSE	1	1	2	SHPRH	SHPRH [224-233]	0	1137.55	0	542493		High	High	Medium	2.59	237.76	38.95
TRUE	High	[K].ALTDNNMEFAQISR.[V]	1xDeamidated [Q11]		FALSE	1	1	1	SHPRH	SHPRH [1547-1560]	0	1610.75	0		Not Reliable	High	n/a	High	3.3
TRUE	High	[R].LEEEAKQLR.[E]			FALSE	1	1	2	SHPRH	SHPRH [1095-1103]	1	1115.61	0	72140		High	High	Medium	3.09	247.46	29.1
TRUE	High	[K].ALTDNNMEFAQISR.[V]			FALSE	1	1	2	SHPRH	SHPRH [1547-1560]	0	1609.76	0	11790927		High	High	High	3.86	350.5	39.02
TRUE	High	[R].LEEEAKQLREHYMSK.[C]			FALSE	1	1	2	SHPRH	SHPRH [1095-1109]	2	1890.94	0	19497.6		High	High	High	5.9	307.49	32.08
TRUE	High	[K].LFSNTVKGQTAIFEEMIEDEEGLVDDR.[A]			FALSE	1	1	1	SHPRH	SHPRH [1257-1283]	1	3085.47	0	487616		High	High	Low	1.64	179.15	47.18
TRUE	High	[K].AILSFAKSHR.[F]	1xGG [K7]		FALSE	1	1	2	SHPRH	SHPRH [1303-1312]	1	1243.69	0		No Quan Values	High	High	Medium	2.71	270.24
TRUE	High	[K].AILSFAKSHR.[F]			FALSE	1	1	2	SHPRH	SHPRH [1303-1312]	1	1129.65	0		No Quan Values	High	High	High	3.25	257.72
TRUE	High	[R].AIEFTIDEELVQR.[V]			FALSE	1	1	4	SHPRH	SHPRH [1149-1161]	0	1562.81	0	407357		High	High	Medium	3.65	353.55	43.14
TRUE	High	[K].LFSNTVKGQTAIFEEMIEDEEGLVDDR.[A]	1xOxidation [M16]		FALSE	1	1	1	SHPRH	SHPRH [1257-1283]	1	3101.46	0	102812		High	n/a	High	4.18		47.15
TRUE	High	[K].LFSNTVKGQTAIFEEMIEDEEGLVDDR.[A]	1xGG [K7]		FALSE	1	1	2	SHPRH	SHPRH [1257-1283]	1	3199.51	0	95939.4		High	High	High	5.24	479.15	47.26
TRUE	High	[K].LFSNTVKGQTAIFEEMIEDEEGLVDDR.[A]	1xOxidation [M16]; 1xGG [K7]		FALSE	1	1	1	SHPRH	SHPRH [1257-1283]	1	3215.5	0	24165.4		High	n/a	High	4.51		47.26
TRUE	High	[R].IGQTKPTIVHR.[F]			FALSE	1	1	2	SHPRH	SHPRH [1621-1631]	0	1249.74	0	87555.1		High	High	High	3.23	285.9	28.71
TRUE	High	[R].IGQTKPTIVHR.[F]	1xGG [K5]		FALSE	1	1	2	SHPRH	SHPRH [1621-1631]	0	1363.78	0	30378.7		High	High	High	3.39	341.62	29.36
TRUE	High	[R].LHATHNLMELLIAR.[H]			FALSE	1	1	6	SHPRH	SHPRH [1069-1082]	0	1631.91	0	2.47475e+06		High	High	High	4.96	492.2	42.18
TRUE	High	[K].KTEIQNIEFEPKEK.[V]			FALSE	1	1	2	SHPRH	SHPRH [423-436]	2	1732.91	0	489504		High	High	High	4.88	307.17	33.69
TRUE	High	[K].ANQEEDIPVKGSHSTKVEAVVR.[T]	1xGG [K10]		FALSE	1	1	2	SHPRH	SHPRH [1496-1517]	2	2507.28	0	8917.24		High	High	High	5.8	384.02	31.92
TRUE	High	[K].KTEIQNIEFEPKEK.[V]	1xGG [K]		FALSE	1	1	4	SHPRH	SHPRH [423-436]	2	1846.95	0	352741		High	High	High	4.36	327.82	33.68
TRUE	High	[R].KISDWALKLSSLDR.[R]			FALSE	1	1	5	SHPRH	SHPRH [951-964]	2	1631.91	0	3.72222e+06		High	High	High	4.34	459.79	40.94
TRUE	High	[G].KSQPFINPDSQGHCPATSDSGITDVAMSK.[S]	1xCarbamidomethyl [C14]		FALSE	1	1	2	SHPRH	SHPRH [588-616]	1	3075.41	0	574511		High	n/a	High	4.28		36.43
TRUE	High	[K].AVATSQLQKKL.[G]			FALSE	1	1	1	SHPRH	SHPRH [1397-1407]	2	1186.72	0		No Quan Values	High	n/a	High	3.66
TRUE	High	[K].KNPQHLYSFIAK.[I]			FALSE	1	1	2	SHPRH	SHPRH [887-898]	1	1445.79	0	103600		High	High	High	4.27	393.63	34.18
TRUE	High	[R].KISDWALKLSSLDR.[R]	1xGG [K1]		FALSE	1	1	4	SHPRH	SHPRH [951-964]	2	1745.95	0	507497		High	High	High	3.9	486.6	40.62
TRUE	High	[R].KIHSNSPWWLNVIHR.[A]	1xGG [K1]		FALSE	1	1	2	SHPRH	SHPRH [1134-1148]	1	2001.06	0	99281		High	High	High	4.41	339.58	39.37
TRUE	High	[R].KISDWALKLSSLDR.[R]	2xGG [K1; K8]		FALSE	1	1	2	SHPRH	SHPRH [951-964]	2	1860	0	329468		High	High	Medium	3.72	379.94	40.84
TRUE	High	[R].APPVRVDEEKR.[Q]	1xGG [K10]		FALSE	1	1	2	SHPRH	SHPRH [8-18]	2	1409.75	0	12035.6		High	High	Medium	3.11	357.89	28.7
TRUE	High	[R].KIHSNSPWWLNVIHR.[A]			FALSE	1	1	4	SHPRH	SHPRH [1134-1148]	1	1887.01	0	1.39342e+06		High	High	High	5.17	468.5	39.55
TRUE	High	[K].KNPQHLYSFIAK.[I]	1xGG [K1]		FALSE	1	1	4	SHPRH	SHPRH [887-898]	1	1559.83	0	468809		High	High	High	5.15	440.34	34.26
TRUE	Medium	[K].CVNYDEKNLK.[I]	1xCarbamidomethyl [C1]; 1xDeamidated [N3]		FALSE	1	1	1	SHPRH	SHPRH [688-697]	1	1283.59	0	101632		Medium	n/a	Medium	2.08		33.41
TRUE	Medium	[S].TWQDVLDIISK.[A]			FALSE	1	1	1	SHPRH	SHPRH [1536-1546]	0	1317.7	0		No Quan Values	Medium	n/a	Medium	2.43
TRUE	Medium	[E].YALAAELYR.[E]			FALSE	1	1	1	SHPRH	SHPRH [1040-1048]	0	1069.57	0		No Quan Values	Medium	n/a	Medium	2.57
TRUE	Medium	[R].VLVYQGVKKDGF.[L]			FALSE	1	1	1	SHPRH	SHPRH [745-756]	2	1352.76	0	30204.9		Medium	n/a	Medium	2.61		35.71
TRUE	Medium	[P].WWLNVIHR.[A]			FALSE	1	1	1	SHPRH	SHPRH [1141-1148]	0	1123.62	0	68459.1		Medium	n/a	Medium	2.37		42.05
TRUE	Medium	[R].EAVKNLEGPP.[S]			FALSE	1	1	1	SHPRH	SHPRH [1209-1218]	1	1053.56	0	545887		Medium	n/a	Medium	2.97		33.15
TRUE	Medium	[R].VLVYQGVKK.[D]			FALSE	1	1	1	SHPRH	SHPRH [745-753]	1	1033.64	0		No Quan Values	Medium	Medium	Low	1.56	144.54
TRUE	Medium	[R].VKTFQENLSAF.[K]			FALSE	1	1	1	SHPRH	SHPRH [1561-1571]	1	1283.66	0	205183		Medium	n/a	Medium	3.08		39.98
TRUE	Medium	[K].CNTEVAEAQQALYPVQQTIHELQR.[K]	1xCarbamidomethyl [C1]; 1xDeamidated [N2]		FALSE	1	1	1	SHPRH	SHPRH [1110-1133]	0	2827.37	0	23984.5		Medium	n/a	Medium	2.93		46.67
TRUE	Medium	[R].VKTFQENLSAFKR.[D]	1xDeamidated [Q5]; 1xGG [K2]		FALSE	1	1	1	SHPRH	SHPRH [1561-1573]	2	1682.89	0		No Quan Values	Medium	n/a	Medium	3.06
TRUE	Medium	[E].AVKNLEGPPSR.[N]			FALSE	1	1	1	SHPRH	SHPRH [1210-1220]	1	1167.65	0	15763.8		Medium	n/a	Medium	2.2		30.37
TRUE	Medium	[A].VKNLEGPPSR.[N]			FALSE	1	1	1	SHPRH	SHPRH [1211-1220]	1	1096.61	0		No Quan Values	Medium	n/a	Medium	2.33
TRUE	Medium	[R].DPQINILLLPLH.[T]			FALSE	1	1	1	SHPRH	SHPRH [1574-1585]	0	1385.82	0		No Quan Values	Medium	n/a	Medium	2.51
TRUE	Medium	[T].VTSILYPLLR.[L]			FALSE	1	1	1	SHPRH	SHPRH [967-976]	0	1174.72	0		No Quan Values	Medium	n/a	Medium	2.22
TRUE	Medium	[K].ALTDNNMEFAQISR.[V]	1xOxidation [M7]		FALSE	1	1	2	SHPRH	SHPRH [1547-1560]	0	1625.76	0	1.07331e+06		Medium	n/a	Medium	3.09		36.64
TRUE	Medium	[K].ALTDNNMEFAQISR.[V]	1xDeamidated [Q/N]; 1xOxidation [M7]		FALSE	1	1	3	SHPRH	SHPRH [1547-1560]	0	1626.74	0		No Quan Values	Medium	n/a	Medium	2.34
TRUE	Medium	[P].AQSLIENFSER.[S]			FALSE	1	1	1	SHPRH	SHPRH [126-136]	0	1293.64	0	117200		Medium	n/a	Medium	3		38.41
TRUE	Medium	[R].VMILTAVKEMNGKK.[G]	1xDeamidated [N11]; 1xOxidation [M]; 1xGG [K]		FALSE	1	1	6	SHPRH	SHPRH [444-457]	2	1692.9	0	72722.6		Medium	n/a	Medium	3.73		36.57
TRUE	Medium	[R].VMILTAVKEMNGKK.[G]	1xOxidation [M2]; 1xGG [K13]		FALSE	1	1	1	SHPRH	SHPRH [444-457]	2	1691.92	0	62566.6		Medium	n/a	Medium	3.11		35.21
TRUE	Medium	[R].DPQINILLLPLHTGSNG.[L]			FALSE	1	1	1	SHPRH	SHPRH [1574-1590]	0	1801.98	0	4196.18		Medium	n/a	Medium	2.2		48.78
TRUE	Medium	[H].VLLVEPILNPAHELQAIGR.[V]			FALSE	1	1	1	SHPRH	SHPRH [1599-1617]	0	2082.21	0		No Quan Values	Medium	n/a	Medium	3.72
TRUE	Medium	[K].CVNYDEKNLK.[I]	1xCarbamidomethyl [C1]; 1xDeamidated [N3]; 1xGG [K7]		FALSE	1	1	1	SHPRH	SHPRH [688-697]	1	1397.64	0		No Quan Values	Medium	n/a	Medium	2.2
TRUE	Medium	[I].GQTKPTIVHR.[F]			FALSE	1	1	1	SHPRH	SHPRH [1622-1631]	0	1136.65	0	84501.4		Medium	n/a	Medium	2.45		28.71
TRUE	Medium	[K].EISYVFTSEKANQEEDIPVK.[G]			FALSE	1	1	1	SHPRH	SHPRH [1486-1505]	1	2326.14	0	24253.2		Medium	Medium	Low	1.6	130.81	38.43
TRUE	Medium	[K].KNPQHLYSFIA.[K]	1xGG [K1]		FALSE	1	1	1	SHPRH	SHPRH [887-897]	1	1431.74	0	65677.5		Medium	n/a	Medium	3.02		37.45
TRUE	Medium	[Q].KPEGNHIIK.[V]			FALSE	1	1	1	SHPRH	SHPRH [203-211]	0	1035.59	0	14115.5		Medium	n/a	Medium	2.16		29.98
TRUE	Medium	[K].LYQKPEGNHIIKVG.[I]			FALSE	1	1	1	SHPRH	SHPRH [200-213]	1	1595.89	0	13171.7		Medium	n/a	Medium	2.81		32.39
TRUE	Medium	[K].LYQKPEGNHIIK.[V]	1xDeamidated [N8]		FALSE	1	1	1	SHPRH	SHPRH [200-211]	0	1440.78	0	18080.1		Medium	n/a	Medium	2.1		30.67
TRUE	Medium	[G].KSQPFINPDSQGHCPATSDSGITDVAMSK.[S]	1xCarbamidomethyl [C14]; 1xGG [K1]		FALSE	1	1	2	SHPRH	SHPRH [588-616]	1	3189.46	0	429829		Medium	n/a	Medium	3.68		36.4
TRUE	Medium	[C].LVAMEPVSTR.[A]			FALSE	1	1	1	SHPRH	SHPRH [707-716]	0	1102.59	0	204478		Medium	n/a	Medium	2.26		35.89
TRUE	Medium	[K].LSMSEKFR.[D]	1xOxidation [M3]		FALSE	1	1	1	SHPRH	SHPRH [1177-1184]	1	1013.51	0	21285.8		Medium	n/a	Medium	2.4		32.53
TRUE	Medium	[K].KVMEKLHNSIIPDVLEEDEDD.[P]			FALSE	1	1	1	SHPRH	SHPRH [243-263]	2	2468.19	0		No Quan Values	Medium	n/a	Medium	3.47
TRUE	Medium	[I].LSFAKSHR.[F]	1xGG [K5]		FALSE	1	1	1	SHPRH	SHPRH [1305-1312]	1	1059.57	0	169893		Medium	n/a	Medium	2		32.95
TRUE	Medium	[R].ICLDEAQMVECPTVKAAEMAQR.[L]	2xCarbamidomethyl [C2; C11]		FALSE	1	1	2	SHPRH	SHPRH [816-837]	1	2550.18	0	935025		Medium	Medium	Low	1.97	126.51	41.02
TRUE	Medium	[L].LEAGLAKLDFLSDANSR.[M]			FALSE	1	1	1	SHPRH	SHPRH [217-233]	1	1819.95	0		No Quan Values	Medium	n/a	Medium	3.35
TRUE	Medium	[Q].LLPAQSLIENFSER.[S]			FALSE	1	1	1	SHPRH	SHPRH [123-136]	0	1616.86	0	25107.4		Medium	n/a	Medium	3.12		45.42
TRUE	Medium	[F].LIKATIEER.[M]			FALSE	1	1	1	SHPRH	SHPRH [1633-1641]	1	1072.64	0		No Quan Values	Medium	n/a	Medium	2.55
TRUE	Medium	[K].LLHEYWMALR.[N]	1xOxidation [M7]		FALSE	1	1	1	SHPRH	SHPRH [1337-1346]	0	1347.69	0	71204.3		Medium	n/a	Medium	2.43		38.51
TRUE	Medium	[K].LFSNTVKGQTAIFEEMIEDEEGLVDDR.[A]	1xDeamidated [N/Q]		FALSE	1	1	2	SHPRH	SHPRH [1257-1283]	1	3086.45	0		No Quan Values	Medium	n/a	Medium	2.91
TRUE	Medium	[S].LIENFSER.[S]			FALSE	1	1	1	SHPRH	SHPRH [129-136]	0	1007.52	0		No Quan Values	Medium	n/a	Medium	2.16
TRUE	Medium	[N].LKIKPFYCPHCLVAMEPVSTR.[A]	2xCarbamidomethyl [C8; C11]; 1xGG [K2]		FALSE	1	1	1	SHPRH	SHPRH [696-716]	1	2660.35	0		No Quan Values	Medium	n/a	Medium	3.77		40.7
TRUE	Medium	[R].MQAMLKTAER.[S]	1xOxidation [M]; 1xGG [K6]		FALSE	1	1	2	SHPRH	SHPRH [1642-1651]	1	1308.64	0	25565.3		Medium	n/a	Medium	2.95		31.71
TRUE	Medium	[L].EEEAKQLR.[E]			FALSE	1	1	1	SHPRH	SHPRH [1096-1103]	1	1002.52	0	62601.1		Medium	n/a	Medium	2.38		29.1
TRUE	Medium	[K].KNPQHLYSFIA.[K]			FALSE	1	1	1	SHPRH	SHPRH [887-897]	1	1317.69	0	73899.6		Medium	n/a	Medium	2.56		37.54
TRUE	Medium	[K].KEYKLLHEYWMA.[L]			FALSE	1	1	1	SHPRH	SHPRH [1333-1344]	2	1610.8	0	22402.5		Medium	n/a	Medium	2.83		38.42
TRUE	Medium	[G].EYALAAELYR.[E]			FALSE	1	1	1	SHPRH	SHPRH [1039-1048]	0	1198.61	0	104844		Medium	n/a	Medium	3.09		40.29
TRUE	Medium	[E].SSFSGEMLEDLGWLQK.[K]			FALSE	1	1	1	SHPRH	SHPRH [179-194]	0	1826.86	0	5948.9		Medium	n/a	Medium	2.48		46.95
TRUE	Medium	[P].SPLVAVEWWR.[I]			FALSE	1	1	1	SHPRH	SHPRH [806-815]	0	1242.66	0	221652		Medium	n/a	Medium	3.07		45.14
TRUE	Medium	[R].EYPNSGPQLLGGILADEMGLGK.[T]	1xDeamidated [N/Q]		FALSE	1	1	4	SHPRH	SHPRH [358-379]	0	2260.12	0		No Quan Values	Medium	n/a	Medium	2.75
TRUE	Medium	[V].FSTWQDVLDIISK.[A]			FALSE	1	1	1	SHPRH	SHPRH [1534-1546]	0	1551.81	0	5439.11		Medium	n/a	Medium	2.26		49.95
TRUE	Medium	[K].GHGFSGTFTLGKNYKEEDICDK.[T]	1xAcetyl [K15]; 1xCarbamidomethyl [C20]; 1xDeamidated [N13]; 1xMethyl [K12]		FALSE	1	1	1	SHPRH	SHPRH [501-522]	2	2560.17	0	115987		Medium	n/a	Medium	3.77		35.64
TRUE	Medium	[L].HEYWMALR.[N]			FALSE	1	1	1	SHPRH	SHPRH [1339-1346]	0	1105.52	0	85210.1		Medium	n/a	Medium	2.92		37.71
TRUE	Medium	[R].QQLHWNMHEDR.[R]	1xDeamidated [Q/N]; 1xOxidation [M7]		FALSE	1	1	2	SHPRH	SHPRH [19-29]	0	1510.65	0	5611.56		Medium	n/a	Medium	3.12		30.37
TRUE	Medium	[R].QQLHWNMHEDR.[R]	1xOxidation [M7]		FALSE	1	1	2	SHPRH	SHPRH [19-29]	0	1509.67	0	71510.9		Medium	n/a	Medium	3.73		29.64
TRUE	Medium	[C].HQWVDEINR.[H]			FALSE	1	1	1	SHPRH	SHPRH [728-736]	0	1196.58	0	68085.8		Medium	n/a	Medium	2.78		33.79
TRUE	Medium	[F].QENLSAFKR.[D]			FALSE	1	1	1	SHPRH	SHPRH [1565-1573]	1	1092.58	0	70026		Medium	n/a	Medium	2.09		34.69
TRUE	Medium	[M].QAMLKTAER.[S]			FALSE	1	1	1	SHPRH	SHPRH [1643-1651]	1	1047.56	0	78684.9		Medium	n/a	Medium	2.88		31.4
TRUE	Medium	[D].PYYYYYKSR.[R]	1xGG [K7]		FALSE	1	1	1	SHPRH	SHPRH [562-570]	1	1416.66	0	20468.9		Medium	n/a	Medium	2.75		33.25
TRUE	Medium	[D].PYYYYYK.[S]			FALSE	1	1	1	SHPRH	SHPRH [562-568]	0	1059.48	0		No Quan Values	Medium	n/a	Medium	2.4
TRUE	Medium	[P].PVRVDEEKR.[Q]	1xGG [K8]		FALSE	1	1	1	SHPRH	SHPRH [10-18]	2	1241.66	0	21289.2		Medium	n/a	Medium	2.12		28.72
TRUE	Medium	[S].KALTDNNMEFAQISR.[V]			FALSE	1	1	1	SHPRH	SHPRH [1546-1560]	1	1737.86	0		No Quan Values	Medium	n/a	Medium	3.59
TRUE	Medium	[K].KDGFLQPHFLAEQDIVIITYDVLR.[S]			FALSE	1	1	1	SHPRH	SHPRH [753-776]	1	2830.51	0	2417.65		Medium	Medium	Low	1.94	123.1	49.29
TRUE	Medium	[K].KGKSQPFINPDSQGHCPATSDSGITDVAMSK.[S]	1xAcetyl [K]; 1xCarbamidomethyl [C16]; 1xDeamidated [Q/N]; 1xMethyl [K]		FALSE	1	1	7	SHPRH	SHPRH [586-616]	2	3317.54	0	552545		Medium	n/a	Medium	3.67		35.11
TRUE	Medium	[M].ILTAVKEMNGK.[K]			FALSE	1	1	1	SHPRH	SHPRH [446-456]	1	1203.68	0		No Quan Values	Medium	n/a	Medium	2.43
